# Supplementary material for: Transcriptomic Insights into the Developmental Dynamics of Eimeria acervulina: A Comparative Study of a Precocious Line and the Wild Type
Source: Genes (Basel). 2024 Jun 24;15(7):831. doi: 10.3390/genes15070831 (PMC11276583; doi:10.3390/genes15070831)
Supplement: Supplementary file 1 [file genes-15-00831-s001.zip › Supplementary Table.xlsx]

## Sheet: Table S1
Table S1 Correlation Analysis and Functional Description of AP2 Transcription Factors with Other Genes in the Sexual development Transition Module of PL.
gene_id	evm.model.ctg3.304	evm.model.ctg3.334	Prot_ID	Prot_Coords	NT_TopHit	NT_Score	NT_Evalue	NT_Description	NR_TopHit	NR_Score	NR_Evalue	NR_Description	BLASTX_Sprot_TopHit	BLASTX_Score	BLASTX_Evalue	BLASTX_Description	BLASTP_Sprot_TopHit	BLASTP_Score	BLASTP_Evalue	BLASTP_Description	PFAM_TopHit	PFAM_Name	PFAM_Description	eggNOG_TopHit	eggNOG_Description	SignalP	TmHMM	RNAMMER	GO_biological_process	GO_molecular_function	GO_cellular_component	KO	MAP
evm.model.ctg3.304	1	0.821276	Protein.evm.model.ctg3.304::evm.model.ctg3.304	2726325-2731697[-]	gi|915013984|ref|XM_013396710.1|	2922	E:0	Eimeria acervulina hypothetical protein, conserved partial mRNA	gi|1297721663|ref|XP_023055154.1|	90.9	E:1e-15	GATA zinc finger domain-containing protein 14-like, partial [Piliocolobus tephrosceles]	.	.	.	.	.	.	.	.	PF00847.19	AP2	AP2 domain	.	.	.	.	.	GO:0006355|regulation of transcription, DNA-templated	GO:0003700|transcription factor activity, sequence-specific DNA binding	.	.	.
evm.model.ctg12.98	0.988675	0.529764	Protein.evm.model.ctg12.98::evm.model.ctg12.98	1039946-1040474[-]	gi|915122624|ref|XM_013477122.1|	453	E:7e-124	Eimeria maxima hypothetical protein, conserved partial mRNA	.	.	.	.	.	.	.	.	.	.	.	.	.	.	.	.	.	.	.	.	.	.	.	.	.
evm.model.ctg12.99	0.985564	0.541485	Protein.evm.model.ctg12.99::evm.model.ctg12.99	1042050-1046379[+]	gi|915004501|ref|XM_013393998.1|	2191	E:0	Eimeria acervulina hypothetical protein, conserved partial mRNA	gi|1049258145|ref|XP_017568771.1|	178	E:8e-45	PREDICTED: tetratricopeptide repeat protein 30A isoform X1 [Pygocentrus nattereri]	T30A2_MOUSE	169	E:2e-43	RecName: Full=Tetratricopeptide repeat protein 30A2;^Eukaryota; Metazoa; Chordata; Craniata; Vertebrata; Euteleostomi; Mammalia; Eutheria; Euarchontoglires; Glires; Rodentia; Myomorpha; Muroidea; Muridae; Murinae; Mus; Mus	TT30B_MOUSE	192	E:2e-51	RecName: Full=Tetratricopeptide repeat protein 30B;^Eukaryota; Metazoa; Chordata; Craniata; Vertebrata; Euteleostomi; Mammalia; Eutheria; Euarchontoglires; Glires; Rodentia; Myomorpha; Muroidea; Muridae; Murinae; Mus; Mus	.	.	.	ENOG410XNQ1	Plays a role in anterograde intraflagellar transport (IFT), the process by which cilia precursors are transported from the base of the cilium to the site of their incorporation at the tip	.	.	.	GO:0060271|cilium assembly;GO:0042073|intraciliary transport	.	GO:0036064|ciliary basal body;GO:0005929|cilium;GO:0030992|intraciliary transport particle B	.	.
evm.model.ctg2.424	0.984815	0.533371	Protein.evm.model.ctg2.424::evm.model.ctg2.424	4112036-4113196[+]	gi|915141927|ref|XM_013482209.1|	350	E:9e-93	Eimeria maxima roadblock/LC7 domain-containing protein, putative partial mRNA	gi|928078287|ref|XP_013889183.1|	62.4	E:2e-10	PREDICTED: dynein light chain roadblock-type 2-like [Austrofundulus limnaeus]	DLRB1_HUMAN	53.9	E:5e-09	RecName: Full=Dynein light chain roadblock-type 1;^Eukaryota; Metazoa; Chordata; Craniata; Vertebrata; Euteleostomi; Mammalia; Eutheria; Euarchontoglires; Primates; Haplorrhini; Catarrhini; Hominidae; Homo	DLRB1_HUMAN	53.9	E:5e-09	RecName: Full=Dynein light chain roadblock-type 1;^Eukaryota; Metazoa; Chordata; Craniata; Vertebrata; Euteleostomi; Mammalia; Eutheria; Euarchontoglires; Primates; Haplorrhini; Catarrhini; Hominidae; Homo	PF03259.16	Robl_LC7	Roadblock/LC7 domain	ENOG4111NDV	dynein, light chain	.	.	.	GO:0035735|intraciliary transport involved in cilium assembly;GO:0007018|microtubule-based movement;GO:0007632|visual behavior	GO:0045505|dynein intermediate chain binding;GO:0003777|microtubule motor activity	GO:0005813|centrosome;GO:0097542|ciliary tip;GO:0005929|cilium;GO:0005737|cytoplasm;GO:0005868|cytoplasmic dynein complex;GO:0016020|membrane;GO:0005874|microtubule;GO:0036157|outer dynein arm	K10419|DYNLRB, DNCL2; dynein light chain roadblock-type	.
evm.model.ctg12.42	0.983881	0.539895	Protein.evm.model.ctg12.42::evm.model.ctg12.42	287045-288081[-]	gi|915133469|ref|XM_013480495.1|	606	E:9e-170	Eimeria maxima hypothetical protein, conserved partial mRNA	.	.	.	.	.	.	.	.	.	.	.	.	.	.	.	.	.	.	.	.	.	.	.	.	.
evm.model.ctg4.286	0.982952	0.511541	Protein.evm.model.ctg4.286::evm.model.ctg4.286	3207808-3213497[-]	gi|915000283|ref|XM_013392717.1|	5072	E:0	Eimeria acervulina kinesin, putative partial mRNA	gi|1215477231|gb|OXB71063.1|	833	E:0	hypothetical protein H355_014470 [Colinus virginianus]	KIF28_RAT	418	E:3e-125	RecName: Full=Kinesin-like protein KIF28P;^Eukaryota; Metazoa; Chordata; Craniata; Vertebrata; Euteleostomi; Mammalia; Eutheria; Euarchontoglires; Glires; Rodentia; Myomorpha; Muroidea; Muridae; Murinae; Rattus	KI13B_HUMAN	454	E:2e-133	RecName: Full=Kinesin-like protein KIF13B;^Eukaryota; Metazoa; Chordata; Craniata; Vertebrata; Euteleostomi; Mammalia; Eutheria; Euarchontoglires; Primates; Haplorrhini; Catarrhini; Hominidae; Homo	PF00225.22	Kinesin	Kinesin motor domain	COG5059	Kinesin family member	.	.	.	GO:0030705|cytoskeleton-dependent intracellular transport;GO:0007018|microtubule-based movement;GO:0072383|plus-end-directed vesicle transport along microtubule;GO:0006605|protein targeting;GO:0050770|regulation of axonogenesis;GO:0007165|signal transduction;GO:0042110|T cell activationGO:0007018|microtubule-based movement	GO:0071889|14-3-3 protein binding;GO:0005524|ATP binding;GO:0016887|ATPase activity;GO:0008017|microtubule binding;GO:0003777|microtubule motor activity;GO:0019901|protein kinase bindingGO:0003777|microtubule motor activity;GO:0005524|ATP binding;GO:0008017|microtubule binding	GO:0030424|axon;GO:0005737|cytoplasm;GO:0005829|cytosol;GO:0005871|kinesin complex;GO:0005874|microtubule;GO:0005902|microvillus;GO:0033270|paranode region of axon	K17914|KIF13; kinesin family member 13	.
evm.model.ctg15.101	0.981833	0.533916	Protein.evm.model.ctg15.101::evm.model.ctg15.101	1058541-1060897[+]	gi|914999360|ref|XM_013392414.1|	1070	E:0	Eimeria acervulina actin-like protein 7, putative partial mRNA	gi|975135307|ref|XP_015283847.1|	79	E:9e-13	PREDICTED: actin-like protein 7A [Gekko japonicus]	ACT_TRYCR	76.6	E:9e-14	RecName: Full=Actin;^Eukaryota; Euglenozoa; Kinetoplastida; Trypanosomatidae; Trypanosoma; Schizotrypanum	ACTY_DICDI	92.4	E:5e-19	RecName: Full=Centractin;^Eukaryota; Amoebozoa; Mycetozoa; Dictyosteliida; Dictyostelium	PF00022.18	Actin	Actin	COG5277	Actin-related protein	.	.	.	GO:0016192|vesicle-mediated transport	GO:0005524|ATP binding;GO:0008976|polyphosphate kinase activity	GO:0005813|centrosome;GO:0005737|cytoplasm;GO:0005869|dynactin complex	K16575|ACTR1, ARP1; centractin	.
evm.model.ctg13.116	0.981675	0.502848	Protein.evm.model.ctg13.116::evm.model.ctg13.116	1216881-1218227[+]	gi|915000685|ref|XM_013392837.1|	2111	E:0	Eimeria acervulina hypothetical protein, conserved partial mRNA	.	.	.	.	.	.	.	.	.	.	.	.	PF14392.5	zf-CCHC_4	Zinc knuckle	.	.	.	.	.	.	GO:0003676|nucleic acid binding;GO:0008270|zinc ion binding	.	.	.
evm.model.ctg7.16	0.981112	0.796767	Protein.evm.model.ctg7.16::evm.model.ctg7.16	212706-213371[+]	.	.	.	.	.	.	.	.	.	.	.	.	.	.	.	.	.	.	.	.	.	.	.	.	.	.	.	.	.
evm.model.ctg13.125	0.979816	0.524192	Protein.evm.model.ctg13.125::evm.model.ctg13.125	1270937-1276699[+]	gi|915000662|ref|XM_013392831.1|	5662	E:0	Eimeria acervulina hypothetical protein, conserved partial mRNA	.	.	.	.	.	.	.	.	.	.	.	.	.	.	.	.	.	.	.	.	.	.	.	.	.
evm.model.ctg1.496	0.977522	0.508504	Protein.evm.model.ctg1.496::evm.model.ctg1.496	4420002-4421090[-]	gi|915014559|ref|XM_013396875.1|	1426	E:0	Eimeria acervulina hypothetical protein, conserved partial mRNA	.	.	.	.	.	.	.	.	.	.	.	.	.	.	.	.	.	.	.	.	.	.	.	.	.
evm.model.ctg13.110	0.976923	0.561429	Protein.evm.model.ctg13.110::evm.model.ctg13.110	1169106-1171480[-]	gi|915000705|ref|XM_013392842.1|	580	E:1e-161	Eimeria acervulina leucine rich repeat protein, putative partial mRNA	gi|71679822|gb|AAI00248.1|	157	E:3e-40	Chc1-b-prov protein [Xenopus laevis]	DAAF1_MOUSE	151	E:2e-38	RecName: Full=Dynein assembly factor 1, axonemal;^Eukaryota; Metazoa; Chordata; Craniata; Vertebrata; Euteleostomi; Mammalia; Eutheria; Euarchontoglires; Glires; Rodentia; Myomorpha; Muroidea; Muridae; Murinae; Mus; Mus	DAAF1_MOUSE	153	E:5e-39	RecName: Full=Dynein assembly factor 1, axonemal;^Eukaryota; Metazoa; Chordata; Craniata; Vertebrata; Euteleostomi; Mammalia; Eutheria; Euarchontoglires; Glires; Rodentia; Myomorpha; Muroidea; Muridae; Murinae; Mus; Mus	PF12799.6	LRR_4	Leucine Rich repeats (2 copies)	ENOG410XQAN	dynein, axonemal, assembly factor 1	.	.	.	GO:0070286|axonemal dynein complex assembly;GO:0060271|cilium assembly;GO:0003341|cilium movement;GO:0071907|determination of digestive tract left/right asymmetry;GO:0071910|determination of liver left/right asymmetry;GO:0035469|determination of pancreatic left/right asymmetry;GO:0001947|heart looping;GO:0036159|inner dynein arm assembly;GO:0060972|left/right pattern formation;GO:0030324|lung dev…	GO:0070840|dynein complex binding	GO:0005930|axoneme;GO:0005829|cytosol;GO:0016607|nuclear speck;GO:0005886|plasma membrane	.	.
evm.model.ctg10.60	0.976798	0.775841	Protein.evm.model.ctg10.60::evm.model.ctg10.60	641052-646169[+]	gi|915013898|ref|XM_013396687.1|	3602	E:0	Eimeria acervulina Kinesin-like protein KIF1B, related partial mRNA	gi|1348558727|ref|XP_023973483.1|	1013	E:0	kinesin-like protein KIF13B [Physeter catodon]	KI13B_HUMAN	409	E:6e-120	RecName: Full=Kinesin-like protein KIF13B;^Eukaryota; Metazoa; Chordata; Craniata; Vertebrata; Euteleostomi; Mammalia; Eutheria; Euarchontoglires; Primates; Haplorrhini; Catarrhini; Hominidae; Homo	KI13B_HUMAN	441	E:7e-131	RecName: Full=Kinesin-like protein KIF13B;^Eukaryota; Metazoa; Chordata; Craniata; Vertebrata; Euteleostomi; Mammalia; Eutheria; Euarchontoglires; Primates; Haplorrhini; Catarrhini; Hominidae; Homo	PF16796.4	Microtub_bd	Microtubule binding	COG5059	Kinesin family member	.	.	.	GO:0030705|cytoskeleton-dependent intracellular transport;GO:0007018|microtubule-based movement;GO:0072383|plus-end-directed vesicle transport along microtubule;GO:0006605|protein targeting;GO:0050770|regulation of axonogenesis;GO:0007165|signal transduction;GO:0042110|T cell activationGO:0007018|microtubule-based movement	GO:0071889|14-3-3 protein binding;GO:0005524|ATP binding;GO:0016887|ATPase activity;GO:0008017|microtubule binding;GO:0003777|microtubule motor activity;GO:0019901|protein kinase bindingGO:0008017|microtubule binding;GO:0003777|microtubule motor activity;GO:0005524|ATP binding	GO:0030424|axon;GO:0005737|cytoplasm;GO:0005829|cytosol;GO:0005871|kinesin complex;GO:0005874|microtubule;GO:0005902|microvillus;GO:0033270|paranode region of axon	K17914|KIF13; kinesin family member 13	.
evm.model.ctg2.434	0.976175	0.480642	Protein.evm.model.ctg2.434::evm.model.ctg2.434	4180686-4182564[-]	gi|915002393|ref|XM_013393319.1|	259	E:1e-65	Eimeria acervulina thrombospondin type 1 domain-containing protein, putative partial mRNA	.	.	.	.	.	.	.	.	.	.	.	.	.	.	.	.	.	.	.	.	.	.	.	.	.
evm.model.ctg17.6	0.97353	0.540958	Protein.evm.model.ctg17.6::evm.model.ctg17.6	90170-92174[-]	.	.	.	.	.	.	.	.	.	.	.	.	.	.	.	.	.	.	.	.	.	.	.	.	.	.	.	.	.
evm.model.ctg3.318	0.973095	0.548826	Protein.evm.model.ctg3.318::evm.model.ctg3.318	2786789-2791270[+]	gi|915013939|ref|XM_013396698.1|	1033	E:0	Eimeria acervulina hypothetical protein partial mRNA	gi|675628981|ref|XP_008942955.1|	515	E:7e-169	PREDICTED: dynein heavy chain 9, axonemal-like [Merops nubicus]	DYH9_HUMAN	518	E:1e-158	RecName: Full=Dynein heavy chain 9, axonemal;^Eukaryota; Metazoa; Chordata; Craniata; Vertebrata; Euteleostomi; Mammalia; Eutheria; Euarchontoglires; Primates; Haplorrhini; Catarrhini; Hominidae; Homo	DYH9_HUMAN	525	E:5e-161	RecName: Full=Dynein heavy chain 9, axonemal;^Eukaryota; Metazoa; Chordata; Craniata; Vertebrata; Euteleostomi; Mammalia; Eutheria; Euarchontoglires; Primates; Haplorrhini; Catarrhini; Hominidae; Homo	PF03028.14	Dynein_heavy	Dynein heavy chain and region D6 of dynein motor	COG5245	heavy chain	.	.	.	GO:0030030|cell projection organization;GO:0003341|cilium movementGO:0007018|microtubule-based movement	GO:0005524|ATP binding;GO:0008569|ATP-dependent microtubule motor activity, minus-end-directed;GO:0045505|dynein intermediate chain binding;GO:0045503|dynein light chain binding;GO:0051959|dynein light intermediate chain bindingGO:0003777|microtubule motor activity	GO:0005930|axoneme;GO:0005737|cytoplasm;GO:0030286|dynein complex;GO:0005874|microtubule;GO:0031514|motile ciliumGO:0030286|dynein complex	K10408|DNAH; dynein heavy chain, axonemal	map05016|Huntington's disease
evm.model.ctg4.282	0.972834	0.528962	Protein.evm.model.ctg4.282::evm.model.ctg4.282	3183029-3184909[+]	gi|915146703|ref|XM_013483031.1|	137	E:1e-28	Eimeria maxima hypothetical protein, conserved partial mRNA	gi|1025168424|ref|XP_016357372.1|	67.8	E:5e-11	PREDICTED: Kv channel-interacting protein 4-like [Sinocyclocheilus anshuiensis]	Y4781_DICDI	62	E:1e-10	RecName: Full=Recoverin family protein DDB_G0274781;^Eukaryota; Amoebozoa; Mycetozoa; Dictyosteliida; Dictyostelium	Y4781_DICDI	62	E:1e-10	RecName: Full=Recoverin family protein DDB_G0274781;^Eukaryota; Amoebozoa; Mycetozoa; Dictyosteliida; Dictyostelium	.	.	.	COG5126	Calcium-binding protein	.	.	.	.	GO:0005509|calcium ion binding	.	.	.
evm.model.ctg17.20	0.972311	0.540301	Protein.evm.model.ctg17.20::evm.model.ctg17.20	218305-223689[-]	.	.	.	.	.	.	.	.	.	.	.	.	.	.	.	.	.	.	.	.	.	.	.	.	.	.	.	.	.
evm.model.ctg3.303	0.971649	0.543201	Protein.evm.model.ctg3.303::evm.model.ctg3.303	2717256-2722082[-]	gi|915013988|ref|XM_013396711.1|	7507	E:0	Eimeria acervulina hypothetical protein, conserved partial mRNA	.	.	.	.	.	.	.	.	.	.	.	.	.	.	.	.	.	.	.	.	.	.	.	.	.
evm.model.ctg10.64	0.971177	0.546139	Protein.evm.model.ctg10.64::evm.model.ctg10.64	666358-667917[-]	gi|915146591|ref|XM_013483015.1|	708	E:0	Eimeria maxima hypothetical protein, conserved partial mRNA	.	.	.	.	.	.	.	.	.	.	.	.	PF14908.5	DUF4496	Domain of unknown function (DUF4496)	.	.	.	.	.	.	.	.	.	.
evm.model.ctg5.15	0.971023	0.525767	Protein.evm.model.ctg5.15::evm.model.ctg5.15	276983-279100[-]	gi|915016764|ref|XM_013397579.1|	2820	E:0	Eimeria acervulina radial spokehead-L protein, putative partial mRNA	gi|928081904|ref|XP_013855792.1|	135	E:9e-31	PREDICTED: radial spoke head protein 6 homolog A-like [Austrofundulus limnaeus]	RSH4A_HUMAN	123	E:7e-28	RecName: Full=Radial spoke head protein 4 homolog A;^Eukaryota; Metazoa; Chordata; Craniata; Vertebrata; Euteleostomi; Mammalia; Eutheria; Euarchontoglires; Primates; Haplorrhini; Catarrhini; Hominidae; Homo	RSH4A_HUMAN	138	E:1e-32	RecName: Full=Radial spoke head protein 4 homolog A;^Eukaryota; Metazoa; Chordata; Craniata; Vertebrata; Euteleostomi; Mammalia; Eutheria; Euarchontoglires; Primates; Haplorrhini; Catarrhini; Hominidae; Homo	PF04712.11	Radial_spoke	Radial spokehead-like protein	ENOG410XQP5	cilium axoneme assembly	.	.	.	GO:0035082|axoneme assembly;GO:0003341|cilium movement	.	GO:0005930|axoneme;GO:0005737|cytoplasm;GO:0031514|motile cilium;GO:0001534|radial spoke	.	.
evm.model.ctg2.256	0.970263	0.519299	Protein.evm.model.ctg2.256::evm.model.ctg2.256	2717435-2720690[+]	gi|915007322|ref|XM_013394834.1|	3386	E:0	Eimeria acervulina hypothetical protein, conserved partial mRNA	.	.	.	.	.	.	.	.	.	.	.	.	.	.	.	.	.	.	.	.	.	.	.	.	.
evm.model.ctg7.13	0.969912	0.544859	Protein.evm.model.ctg7.13::evm.model.ctg7.13	190895-193821[-]	gi|915002468|ref|XM_013393344.1|	1711	E:0	Eimeria acervulina hypothetical protein, conserved partial mRNA	gi|260791055|ref|XP_002590556.1|	64.7	E:4e-08	hypothetical protein BRAFLDRAFT_86237 [Branchiostoma floridae]	KLHL6_MOUSE	59.7	E:3e-08	RecName: Full=Kelch-like protein 6;^Eukaryota; Metazoa; Chordata; Craniata; Vertebrata; Euteleostomi; Mammalia; Eutheria; Euarchontoglires; Glires; Rodentia; Myomorpha; Muroidea; Muridae; Murinae; Mus; Mus	KLHL6_MOUSE	59.7	E:3e-08	RecName: Full=Kelch-like protein 6;^Eukaryota; Metazoa; Chordata; Craniata; Vertebrata; Euteleostomi; Mammalia; Eutheria; Euarchontoglires; Glires; Rodentia; Myomorpha; Muroidea; Muridae; Murinae; Mus; Mus	PF00651.30	BTB	BTB/POZ domain	ENOG410XNX8	kelch-like	.	.	.	GO:0050853|B cell receptor signaling pathway;GO:0002467|germinal center formation;GO:0045893|positive regulation of transcription, DNA-templated;GO:0006357|regulation of transcription from RNA polymerase II promoter	GO:0003700|transcription factor activity, sequence-specific DNA binding;GO:0000976|transcription regulatory region sequence-specific DNA bindingGO:0005515|protein binding	GO:0005737|cytoplasm;GO:0005634|nucleus	K10444|KLHL6; kelch-like protein 6	.
evm.model.ctg17.7	0.95786	0.546712	Protein.evm.model.ctg17.7::evm.model.ctg17.7	94133-95301[-]	.	.	.	.	gi|635093896|ref|XP_008011649.1|	57	E:6e-06	PREDICTED: coiled-coil domain-containing protein 40 [Chlorocebus sabaeus]	CCD40_HUMAN	54.3	E:9e-07	RecName: Full=Coiled-coil domain-containing protein 40 {ECO:0000305};^Eukaryota; Metazoa; Chordata; Craniata; Vertebrata; Euteleostomi; Mammalia; Eutheria; Euarchontoglires; Primates; Haplorrhini; Catarrhini; Hominidae; Homo	CCD40_HUMAN	57.4	E:1e-07	RecName: Full=Coiled-coil domain-containing protein 40 {ECO:0000305};^Eukaryota; Metazoa; Chordata; Craniata; Vertebrata; Euteleostomi; Mammalia; Eutheria; Euarchontoglires; Primates; Haplorrhini; Catarrhini; Hominidae; Homo	.	.	.	ENOG410XTIY	coiled-coil domain containing 40	.	.	.	GO:0070286|axonemal dynein complex assembly;GO:0003341|cilium movement;GO:0071907|determination of digestive tract left/right asymmetry;GO:0071910|determination of liver left/right asymmetry;GO:0035469|determination of pancreatic left/right asymmetry;GO:0003351|epithelial cilium movement;GO:0060287|epithelial cilium movement involved in determination of left/right asymmetry;GO:0030317|flagellated…	.	GO:0005930|axoneme;GO:0005929|cilium;GO:0005737|cytoplasm	.	.
evm.model.ctg12.86	0.956879	0.578551	Protein.evm.model.ctg12.86::evm.model.ctg12.86	943080-946818[-]	gi|916501773|ref|XM_013496247.1|	2182	E:0	Eimeria mitis hypothetical protein partial mRNA	gi|1348558775|ref|XP_023973489.1|	839	E:0	dynein heavy chain 2, axonemal-like [Physeter catodon]	DYH2_HUMAN	622	E:0	RecName: Full=Dynein heavy chain 2, axonemal;^Eukaryota; Metazoa; Chordata; Craniata; Vertebrata; Euteleostomi; Mammalia; Eutheria; Euarchontoglires; Primates; Haplorrhini; Catarrhini; Hominidae; Homo	DYH2_HUMAN	697	E:0	RecName: Full=Dynein heavy chain 2, axonemal;^Eukaryota; Metazoa; Chordata; Craniata; Vertebrata; Euteleostomi; Mammalia; Eutheria; Euarchontoglires; Primates; Haplorrhini; Catarrhini; Hominidae; Homo	PF03028.14	Dynein_heavy	Dynein heavy chain and region D6 of dynein motor	COG5245	heavy chain	.	.	.	GO:0060285|cilium-dependent cell motility;GO:0007018|microtubule-based movementGO:0007018|microtubule-based movement	GO:0005524|ATP binding;GO:0008569|ATP-dependent microtubule motor activity, minus-end-directed;GO:0045505|dynein intermediate chain binding;GO:0045503|dynein light chain binding;GO:0051959|dynein light intermediate chain binding;GO:0003777|microtubule motor activityGO:0003777|microtubule motor activity	GO:0005858|axonemal dynein complex;GO:0005737|cytoplasm;GO:0030286|dynein complex;GO:0005874|microtubule;GO:0031514|motile ciliumGO:0030286|dynein complex	K10408|DNAH; dynein heavy chain, axonemal	map05016|Huntington's disease
evm.model.ctg6.207	0.953842	0.575043	Protein.evm.model.ctg6.207::evm.model.ctg6.207	2435386-2437085[+]	gi|915004136|ref|XM_013393876.1|	907	E:0	Eimeria acervulina hypothetical protein, conserved partial mRNA	gi|1108896140|ref|XP_010740570.2|	62.8	E:4e-09	PREDICTED: S-acyl fatty acid synthase thioesterase, medium chain [Larimichthys crocea]	GRST_ANEMI	62.8	E:1e-10	RecName: Full=Gramicidin S biosynthesis protein GrsT;^Bacteria; Firmicutes; Bacilli; Bacillales; Paenibacillaceae; Aneurinibacillus group; Aneurinibacillus	GRST_ANEMI	62.8	E:1e-10	RecName: Full=Gramicidin S biosynthesis protein GrsT;^Bacteria; Firmicutes; Bacilli; Bacillales; Paenibacillaceae; Aneurinibacillus group; Aneurinibacillus	PF00975.19	Thioesterase	Thioesterase domain	.	.	.	.	.	GO:0017000|antibiotic biosynthetic processGO:0009058|biosynthetic process	GO:0016788|hydrolase activity, acting on ester bondsGO:0016788|hydrolase activity, acting on ester bonds	.	.	.
evm.model.ctg7.11	0.953394	0.535417	Protein.evm.model.ctg7.11::evm.model.ctg7.11	180862-185203[-]	gi|915013573|ref|XM_013396586.1|	669	E:0	Eimeria acervulina p60 katanin, putative partial mRNA	gi|1101377310|dbj|GAV04618.1|	265	E:6e-77	hypothetical protein RvY_14879 [Ramazzottius varieornatus]	KTNA1_ARATH	257	E:2e-75	RecName: Full=Katanin p60 ATPase-containing subunit A1 {ECO:0000255|HAMAP-Rule:MF_03023};^Eukaryota; Viridiplantae; Streptophyta; Embryophyta; Tracheophyta; Spermatophyta; Magnoliophyta; eudicotyledons; Gunneridae; Pentapetalae; rosids; malvids; Brassicales; Brassicaceae; Camelineae; Arabidopsis	KTNA1_ARATH	277	E:4e-83	RecName: Full=Katanin p60 ATPase-containing subunit A1 {ECO:0000255|HAMAP-Rule:MF_03023};^Eukaryota; Viridiplantae; Streptophyta; Embryophyta; Tracheophyta; Spermatophyta; Magnoliophyta; eudicotyledons; Gunneridae; Pentapetalae; rosids; malvids; Brassicales; Brassicaceae; Camelineae; Arabidopsis	PF00004.28	AAA	ATPase family associated with various cellular activities (AAA)	ENOG410XPN7	katanin p60	.	.	.	GO:0043622|cortical microtubule organization;GO:0000226|microtubule cytoskeleton organization;GO:0051013|microtubule severing;GO:0009825|multidimensional cell growth;GO:0009832|plant-type cell wall biogenesis;GO:0010091|trichome branching	GO:0005524|ATP binding;GO:0008017|microtubule binding;GO:0008568|microtubule-severing ATPase activityGO:0005524|ATP binding	GO:0005737|cytoplasm;GO:0005874|microtubule;GO:0005634|nucleus	K07767|KATNA1; katanin p60 ATPase-containing subunit A1 [EC:3.6.4.3]	.
evm.model.ctg9.235	0.953174	0.749545	Protein.evm.model.ctg9.235::evm.model.ctg9.235	2270405-2272210[+]	gi|915010319|ref|XM_013395658.1|	2444	E:0	Eimeria acervulina 56 kDa gametocyte antigen, related partial mRNA	.	.	.	.	.	.	.	.	.	.	.	.	.	.	.	.	.	.	.	.	.	.	.	.	.
evm.model.ctg17.16	0.948851	0.511309	Protein.evm.model.ctg17.16::evm.model.ctg17.16	189320-189613[+]	gi|914996526|ref|XM_013391536.1|	514	E:2e-142	Eimeria acervulina intraflagellar transport particle protein, putative partial mRNA	gi|1153706886|ref|XP_020293114.1|	75.1	E:1e-13	intraflagellar transport protein 88 homolog [Pseudomyrmex gracilis]	IFT88_HUMAN	63.5	E:3e-11	RecName: Full=Intraflagellar transport protein 88 homolog;^Eukaryota; Metazoa; Chordata; Craniata; Vertebrata; Euteleostomi; Mammalia; Eutheria; Euarchontoglires; Primates; Haplorrhini; Catarrhini; Hominidae; Homo	IFT88_HUMAN	63.2	E:3e-11	RecName: Full=Intraflagellar transport protein 88 homolog;^Eukaryota; Metazoa; Chordata; Craniata; Vertebrata; Euteleostomi; Mammalia; Eutheria; Euarchontoglires; Primates; Haplorrhini; Catarrhini; Hominidae; Homo	PF13432.5	TPR_16	Tetratricopeptide repeat	ENOG410XPPW	Intraflagellar transport 88 homolog (Chlamydomonas)	.	.	.	GO:0060271|cilium assembly;GO:0035735|intraciliary transport involved in cilium assembly;GO:2000785|regulation of autophagosome assembly;GO:1902017|regulation of cilium assembly	.	GO:0005814|centriole;GO:0036064|ciliary basal body;GO:0097542|ciliary tip;GO:0005929|cilium;GO:0030992|intraciliary transport particle B;GO:0031514|motile cilium	K16474|IFT88; intraflagellar transport protein 88	.
evm.model.ctg3.324	0.94392	0.504198	Protein.evm.model.ctg3.324::evm.model.ctg3.324	2815871-2818886[+]	gi|915013924|ref|XM_013396694.1|	2004	E:0	Eimeria acervulina copper-transporting ATPase 1, putative partial mRNA	gi|1048029377|ref|XP_017488538.1|	99.8	E:1e-18	PREDICTED: probable copper-transporting ATPase HMA5 [Rhagoletis zephyria]	COPA_ENTHA	93.6	E:3e-18	RecName: Full=Probable copper-importing P-type ATPase A;^Bacteria; Firmicutes; Bacilli; Lactobacillales; Enterococcaceae; Enterococcus	COPA_ECOLI	111	E:6e-24	RecName: Full=Copper-exporting P-type ATPase A;^Bacteria; Proteobacteria; Gammaproteobacteria; Enterobacterales; Enterobacteriaceae; Escherichia	PF00702.25	Hydrolase	haloacid dehalogenase-like hydrolase	COG2217	p-type ATPase	.	.	.	GO:0071280|cellular response to copper ion;GO:0071292|cellular response to silver ion;GO:0060003|copper ion export;GO:0006825|copper ion transport;GO:0010273|detoxification of copper ion;GO:1902601|silver ion transmembrane transport	GO:0005524|ATP binding;GO:0016887|ATPase activity;GO:0015662|ATPase activity, coupled to transmembrane movement of ions, phosphorylative mechanism;GO:0019829|cation-transporting ATPase activity;GO:0046872|metal ion binding;GO:0015080|silver ion transmembrane transporter activity	GO:0005887|integral component of plasma membrane;GO:0031224|intrinsic component of membrane;GO:0016020|membrane;GO:0005886|plasma membrane	K17686|copA, ATP7; Cu+-exporting ATPase [EC:3.6.3.54]	.
evm.model.ctg12.104	0.941896	0.569165	Protein.evm.model.ctg12.104::evm.model.ctg12.104	1080409-1087045[+]	gi|915003751|ref|XM_013393748.1|	1864	E:0	Eimeria acervulina hypothtetical protein, conserved, putative partial mRNA	gi|1270042376|ref|XP_022783058.1|	202	E:7e-51	WD repeat-containing protein 63-like [Stylophora pistillata]	WDR63_MACFA	93.6	E:6e-18	RecName: Full=WD repeat-containing protein 63;^Eukaryota; Metazoa; Chordata; Craniata; Vertebrata; Euteleostomi; Mammalia; Eutheria; Euarchontoglires; Primates; Haplorrhini; Catarrhini; Cercopithecidae; Cercopithecinae; Macaca	WDR63_MACFA	93.2	E:7e-18	RecName: Full=WD repeat-containing protein 63;^Eukaryota; Metazoa; Chordata; Craniata; Vertebrata; Euteleostomi; Mammalia; Eutheria; Euarchontoglires; Primates; Haplorrhini; Catarrhini; Cercopithecidae; Cercopithecinae; Macaca	.	.	.	.	.	.	.	.	.	.	.	.	.
evm.model.ctg16.108	0.939897	0.544793	Protein.evm.model.ctg16.108::evm.model.ctg16.108	989148-989960[-]	gi|914999884|ref|XM_013392587.1|	1491	E:0	Eimeria acervulina hypothetical protein, conserved partial mRNA	.	.	.	.	.	.	.	.	.	.	.	.	.	.	.	.	.	.	.	.	.	.	.	.	.
evm.model.ctg2.390	0.937533	0.633788	Protein.evm.model.ctg2.390::evm.model.ctg2.390	3810105-3811196[-]	gi|915017588|ref|XM_013397836.1|	370	E:4e-99	Eimeria acervulina hypothetical protein, conserved partial mRNA	gi|1348560435|ref|XP_023973751.1|	111	E:9e-28	LOW QUALITY PROTEIN: probable beta-tubulin polyglutamylase, partial [Physeter catodon]	TTL6A_TETTS	90.5	E:9e-21	RecName: Full=Probable beta-tubulin polyglutamylase;^Eukaryota; Alveolata; Ciliophora; Intramacronucleata; Oligohymenophorea; Hymenostomatida; Tetrahymenina; Tetrahymenidae; Tetrahymena	TTL6A_TETTS	90.5	E:8e-21	RecName: Full=Probable beta-tubulin polyglutamylase;^Eukaryota; Alveolata; Ciliophora; Intramacronucleata; Oligohymenophorea; Hymenostomatida; Tetrahymenina; Tetrahymenidae; Tetrahymena	PF03133.14	TTL	Tubulin-tyrosine ligase family	.	.	.	.	.	GO:0018095|protein polyglutamylationGO:0006464|cellular protein modification process	GO:0005524|ATP binding;GO:0015631|tubulin binding;GO:0070740|tubulin-glutamic acid ligase activity	GO:0005929|cilium;GO:0005737|cytoplasm;GO:0005874|microtubule	K16582|TTLL6_13; tubulin polyglutamylase TTLL6/13 [EC:6.-.-.-]	.
evm.model.ctg1.340	0.936871	0.570814	Protein.evm.model.ctg1.340::evm.model.ctg1.340	3154196-3158043[+]	gi|915001436|ref|XM_013393025.1|	1777	E:0	Eimeria acervulina dense granule protein GRA11, putative partial mRNA	gi|925681197|gb|KOX77953.1|	78.2	E:2e-11	Protein toll [Melipona quadrifasciata]	.	.	.	.	.	.	.	.	.	.	.	.	.	.	.	.	.	.	.	.	.
evm.model.ctg3.85	0.936488	0.410867	Protein.evm.model.ctg3.85::evm.model.ctg3.85	770846-772422[+]	gi|915007093|ref|XM_013394771.1|	531	E:7e-147	Eimeria acervulina hypothetical protein partial mRNA	.	.	.	.	.	.	.	.	.	.	.	.	.	.	.	.	.	.	.	.	.	.	.	.	.
evm.model.ctg17.13	0.936417	0.507536	Protein.evm.model.ctg17.13::evm.model.ctg17.13	120241-122701[-]	gi|915007464|ref|XM_013394873.1|	405	E:2e-109	Eimeria acervulina hypothetical protein, conserved partial mRNA	gi|1297756687|ref|XP_023056170.1|	73.2	E:1e-12	GATA zinc finger domain-containing protein 14-like, partial [Piliocolobus tephrosceles]	.	.	.	.	.	.	.	.	.	.	.	.	.	.	.	.	.	.	.	.	.
evm.model.ctg4.170	0.931228	0.62841	Protein.evm.model.ctg4.170::evm.model.ctg4.170	1851187-1853887[-]	gi|914998561|ref|XM_013392147.1|	1877	E:0	Eimeria acervulina meiosis-specific nuclear structural protein 1, putative partial mRNA	gi|1348559209|ref|XP_023973561.1|	89.4	E:7e-16	meiosis-specific nuclear structural protein 1-like [Physeter catodon]	.	.	.	.	MNS1_HUMAN	89.4	E:1e-17	RecName: Full=Meiosis-specific nuclear structural protein 1;^Eukaryota; Metazoa; Chordata; Craniata; Vertebrata; Euteleostomi; Mammalia; Eutheria; Euarchontoglires; Primates; Haplorrhini; Catarrhini; Hominidae; Homo	PF13868.5	TPH	Trichohyalin-plectin-homology domain	ENOG410YXPQ	Meiosis-specific nuclear structural 1	.	.	.	GO:0044782|cilium organization;GO:0070986|left/right axis specification;GO:0051321|meiotic cell cycle;GO:0045724|positive regulation of cilium assembly;GO:0007283|spermatogenesis	GO:0042802|identical protein binding	GO:0005930|axoneme;GO:0005882|intermediate filament;GO:0031514|motile cilium;GO:0005635|nuclear envelope;GO:0036126|sperm flagellum	.	.
evm.model.ctg1.477	0.930509	0.728097	Protein.evm.model.ctg1.477::evm.model.ctg1.477	4164737-4165858[-]	gi|915006191|ref|XM_013394517.1|	2061	E:0	Eimeria acervulina hypothetical protein, conserved partial mRNA	.	.	.	.	.	.	.	.	.	.	.	.	.	.	.	.	.	.	.	.	.	.	.	.	.
evm.model.ctg19.26	0.930103	0.489407	Protein.evm.model.ctg19.26::evm.model.ctg19.26	239024-239429[-]	gi|914995404|ref|XM_013391174.1|	488	E:1e-134	Eimeria acervulina LPS glycosyltransferase of possible cyanobacterial origin, related partial mRNA	.	.	.	.	.	.	.	.	GLGB_MAIZE	47.4	E:5e-06	RecName: Full=1,4-alpha-glucan-branching enzyme 2, chloroplastic/amyloplastic;^Eukaryota; Viridiplantae; Streptophyta; Embryophyta; Tracheophyta; Spermatophyta; Magnoliophyta; Liliopsida; Poales; Poaceae; PACMAD clade; Panicoideae; Andropogonodae; Andropogoneae; Tripsacinae; Zea	PF02806.17	Alpha-amylase_C	Alpha amylase, C-terminal all-beta domain	COG0296	Catalyzes the formation of the alpha-1,6-glucosidic linkages in glycogen by scission of a 1,4-alpha-linked oligosaccharide from growing alpha-1,4-glucan chains and the subsequent attachment of the oligosaccharide to the alpha-1,6 position (By similarity)	.	.	.	GO:0005978|glycogen biosynthetic process;GO:0019252|starch biosynthetic processGO:0005975|carbohydrate metabolic process	GO:0003844|1,4-alpha-glucan branching enzyme activity;GO:0043169|cation binding;GO:0004553|hydrolase activity, hydrolyzing O-glycosyl compoundsGO:0003824|catalytic activity;GO:0043169|cation binding	GO:0009501|amyloplast;GO:0009507|chloroplast	K00700|glgB; 1,4-alpha-glucan branching enzyme [EC:2.4.1.18]	map01100|Metabolic pathways;map00500|Starch and sucrose metabolism;map01110|Biosynthesis of secondary metabolites
evm.model.ctg2.130	0.929966	0.530639	Protein.evm.model.ctg2.130::evm.model.ctg2.130	1339508-1341133[+]	gi|915016813|ref|XM_013397595.1|	3003	E:0	Eimeria acervulina hypothetical protein, conserved partial mRNA	gi|1348560148|ref|XP_023973706.1|	86.3	E:7e-15	uncharacterized protein LOC112063003, partial [Physeter catodon]	.	.	.	.	.	.	.	.	.	.	.	.	.	.	.	.	.	.	.	.	.
evm.model.ctg5.197	0.929476	0.597425	Protein.evm.model.ctg5.197::evm.model.ctg5.197	1912396-1915104[+]	gi|915002926|ref|XM_013393483.1|	4876	E:0	Eimeria acervulina hypothetical protein, conserved partial mRNA	.	.	.	.	.	.	.	.	.	.	.	.	PF01442.17	Apolipoprotein	Apolipoprotein A1/A4/E domain	.	.	.	.	.	GO:0006869|lipid transport;GO:0042157|lipoprotein metabolic process	GO:0008289|lipid binding	GO:0005576|extracellular region	.	.
evm.model.ctg14.51	0.928622	0.480092	Protein.evm.model.ctg14.51::evm.model.ctg14.51	635336-644044[-]	gi|915012874|ref|XM_013396363.1|	911	E:0	Eimeria acervulina hypothetical protein, conserved partial mRNA	gi|1316200261|ref|XP_023210423.1|	127	E:6e-27	WD repeat-containing protein 19-like [Centruroides sculpturatus]	WDR19_MOUSE	94	E:3e-18	RecName: Full=WD repeat-containing protein 19;^Eukaryota; Metazoa; Chordata; Craniata; Vertebrata; Euteleostomi; Mammalia; Eutheria; Euarchontoglires; Glires; Rodentia; Myomorpha; Muroidea; Muridae; Murinae; Mus; Mus	WDR19_MOUSE	145	E:2e-34	RecName: Full=WD repeat-containing protein 19;^Eukaryota; Metazoa; Chordata; Craniata; Vertebrata; Euteleostomi; Mammalia; Eutheria; Euarchontoglires; Glires; Rodentia; Myomorpha; Muroidea; Muridae; Murinae; Mus; Mus	.	.	.	ENOG410XR20	WD repeat domain 19	.	.	.	GO:0000902|cell morphogenesis;GO:0060830|ciliary receptor clustering involved in smoothened signaling pathway;GO:0060271|cilium assembly;GO:0055123|digestive system development;GO:0042471|ear morphogenesis;GO:0031076|embryonic camera-type eye development;GO:0048701|embryonic cranial skeleton morphogenesis;GO:0030326|embryonic limb morphogenesis;GO:0008406|gonad development;GO:0001701|in utero emb…	.	GO:0005929|cilium;GO:0005737|cytoplasm;GO:0005856|cytoskeleton;GO:0030991|intraciliary transport particle A;GO:0031514|motile cilium;GO:0097730|non-motile cilium;GO:0005654|nucleoplasm;GO:0032391|photoreceptor connecting cilium;GO:0001750|photoreceptor outer segment	.	.
evm.model.ctg1.318	0.928281	0.750819	Protein.evm.model.ctg1.318::evm.model.ctg1.318	2777377-2781984[+]	gi|914997377|ref|XM_013391778.1|	2796	E:0	Eimeria acervulina kinesin motor domain-containing protein, putative partial mRNA	gi|1215479275|gb|OXB72689.1|	239	E:2e-67	hypothetical protein H355_005463 [Colinus virginianus]	KIF19_XENLA	199	E:3e-52	RecName: Full=Kinesin-like protein KIF19;^Eukaryota; Metazoa; Chordata; Craniata; Vertebrata; Euteleostomi; Amphibia; Batrachia; Anura; Pipoidea; Pipidae; Xenopodinae; Xenopus; Xenopus	KIF19_XENLA	245	E:8e-68	RecName: Full=Kinesin-like protein KIF19;^Eukaryota; Metazoa; Chordata; Craniata; Vertebrata; Euteleostomi; Amphibia; Batrachia; Anura; Pipoidea; Pipidae; Xenopodinae; Xenopus; Xenopus	PF16796.4	Microtub_bd	Microtubule binding	.	.	.	.	.	GO:0060404|axonemal microtubule depolymerization;GO:0007018|microtubule-based movement;GO:0070462|plus-end specific microtubule depolymerizationGO:0007018|microtubule-based movement	GO:0005524|ATP binding;GO:0008574|ATP-dependent microtubule motor activity, plus-end-directed;GO:0008017|microtubule bindingGO:0008017|microtubule binding;GO:0003777|microtubule motor activity;GO:0005524|ATP binding	GO:0005930|axoneme;GO:0005929|cilium;GO:0005737|cytoplasm;GO:0005874|microtubule	K10401|KIF18_19; kinesin family member 18/19	.
evm.model.ctg5.141	0.926258	0.531077	Protein.evm.model.ctg5.141::evm.model.ctg5.141	1498785-1500405[-]	.	.	.	.	.	.	.	.	TA4_EIMTE	72	E:2e-13	RecName: Full=Sporulated oocyst TA4 antigen;^Eukaryota; Alveolata; Apicomplexa; Conoidasida; Coccidia; Eucoccidiorida; Eimeriorina; Eimeriidae; Eimeria	TA4_EIMTE	72.8	E:9e-14	RecName: Full=Sporulated oocyst TA4 antigen;^Eukaryota; Alveolata; Apicomplexa; Conoidasida; Coccidia; Eucoccidiorida; Eimeriorina; Eimeriidae; Eimeria	PF11054.7	Surface_antigen	Sporozoite TA4 surface antigen	.	.	.	.	.	.	.	.	.	.
evm.model.ctg5.288	0.924377	0.510261	Protein.evm.model.ctg5.288::evm.model.ctg5.288	3000219-3002081[+]	gi|915005544|ref|XM_013394317.1|	859	E:0	Eimeria acervulina hypothetical protein partial mRNA	.	.	.	.	.	.	.	.	.	.	.	.	PF14295.5	PAN_4	PAN domain	.	.	.	.	.	.	.	.	.	.
evm.model.ctg7.140	0.923699	0.606595	Protein.evm.model.ctg7.140::evm.model.ctg7.140	1753307-1757266[+]	gi|915017711|ref|XM_013397876.1|	1328	E:0	Eimeria acervulina hypothetical protein, conserved partial mRNA	gi|665796096|ref|XP_008545821.1|	89	E:2e-15	PREDICTED: osmotic avoidance abnormal protein 3 [Microplitis demolitor]	KIF3C_RAT	70.5	E:3e-11	RecName: Full=Kinesin-like protein KIF3C;^Eukaryota; Metazoa; Chordata; Craniata; Vertebrata; Euteleostomi; Mammalia; Eutheria; Euarchontoglires; Glires; Rodentia; Myomorpha; Muroidea; Muridae; Murinae; Rattus	KN14J_ORYSJ	78.6	E:7e-14	RecName: Full=Kinesin-like protein KIN-14J {ECO:0000305};^Eukaryota; Viridiplantae; Streptophyta; Embryophyta; Tracheophyta; Spermatophyta; Magnoliophyta; Liliopsida; Poales; Poaceae; BOP clade; Oryzoideae; Oryzeae; Oryzinae; Oryza	PF00225.22	Kinesin	Kinesin motor domain	COG5059	Kinesin family member	.	.	.	GO:0007018|microtubule-based movementGO:0007018|microtubule-based movement	GO:0005524|ATP binding;GO:0016887|ATPase activity;GO:0008017|microtubule binding;GO:0003777|microtubule motor activityGO:0003777|microtubule motor activity;GO:0005524|ATP binding;GO:0008017|microtubule binding	GO:0005871|kinesin complex;GO:0005874|microtubule	.	.
evm.model.ctg1.78	0.922014	0.47015	Protein.evm.model.ctg1.78::evm.model.ctg1.78	763382-763771[-]	gi|915007965|ref|XM_013395011.1|	185	E:3e-43	Eimeria acervulina hypothetical protein, conserved partial mRNA	gi|1355997701|gb|PRD37367.1|	62.8	E:9e-11	rpmG [Nephila clavipes]	RL33_PROA2	75.5	E:4e-17	RecName: Full=50S ribosomal protein L33 {ECO:0000255|HAMAP-Rule:MF_00294};^Bacteria; Chlorobi; Chlorobia; Chlorobiales; Chlorobiaceae; Prosthecochloris	RL33_PROA2	75.5	E:3e-17	RecName: Full=50S ribosomal protein L33 {ECO:0000255|HAMAP-Rule:MF_00294};^Bacteria; Chlorobi; Chlorobia; Chlorobiales; Chlorobiaceae; Prosthecochloris	PF00471.19	Ribosomal_L33	Ribosomal protein L33	ENOG411250Q	50S ribosomal protein L33	.	.	.	GO:0006412|translationGO:0006412|translation	GO:0003735|structural constituent of ribosomeGO:0003735|structural constituent of ribosome	GO:0005840|ribosomeGO:0005622|intracellular;GO:0005840|ribosome	K02913|RP-L33, MRPL33, rpmG; large subunit ribosomal protein L33	map03010|Ribosome
evm.model.ctg6.379	0.920817	0.556725	Protein.evm.model.ctg6.379::evm.model.ctg6.379	3953143-3954772[-]	gi|915005118|ref|XM_013394187.1|	603	E:1e-168	Eimeria acervulina alanine dehydrogenase, putative partial mRNA	.	.	.	.	.	.	.	.	DHA_LYSSH	61.2	E:2e-09	RecName: Full=Alanine dehydrogenase;^Bacteria; Firmicutes; Bacilli; Bacillales; Bacillaceae; Lysinibacillus	PF01262.20	AlaDh_PNT_C	Alanine dehydrogenase/PNT, C-terminal domain	.	.	.	.	.	GO:0006524|alanine catabolic process;GO:0042853|L-alanine catabolic process;GO:0030435|sporulation resulting in formation of a cellular spore	GO:0000286|alanine dehydrogenase activity;GO:0000166|nucleotide binding	GO:0005829|cytosol	.	.
evm.model.ctg5.12	0.91982	0.481441	Protein.evm.model.ctg5.12::evm.model.ctg5.12	233589-262856[-]	gi|915008305|ref|XM_013395105.1|	4881	E:0	Eimeria acervulina hypothetical protein partial mRNA	gi|971431760|ref|XP_015153630.1|	772	E:0	zonadhesin-like isoform X5 [Gallus gallus]	.	.	.	.	.	.	.	.	PF14295.5	PAN_4	PAN domain	.	.	.	.	.	.	.	.	.	.
evm.model.ctg17.56	0.918872	0.510282	Protein.evm.model.ctg17.56::evm.model.ctg17.56	524773-526583[-]	gi|915012736|ref|XM_013396325.1|	915	E:0	Eimeria acervulina oxidoreductase, putative partial mRNA	gi|524894310|ref|XP_005103655.1|	134	E:1e-32	PREDICTED: 3-ketodihydrosphingosine reductase-like [Aplysia californica]	TC10A_ARATH	137	E:2e-35	RecName: Full=3-dehydrosphinganine reductase TSC10A;^Eukaryota; Viridiplantae; Streptophyta; Embryophyta; Tracheophyta; Spermatophyta; Magnoliophyta; eudicotyledons; Gunneridae; Pentapetalae; rosids; malvids; Brassicales; Brassicaceae; Camelineae; Arabidopsis	TC10A_ARATH	136	E:2e-35	RecName: Full=3-dehydrosphinganine reductase TSC10A;^Eukaryota; Viridiplantae; Streptophyta; Embryophyta; Tracheophyta; Spermatophyta; Magnoliophyta; eudicotyledons; Gunneridae; Pentapetalae; rosids; malvids; Brassicales; Brassicaceae; Camelineae; Arabidopsis	PF00106.24	adh_short	short chain dehydrogenase	ENOG410YF8M	reductase	.	.	.	GO:0030148|sphingolipid biosynthetic process	GO:0047560|3-dehydrosphinganine reductase activity	GO:0005789|endoplasmic reticulum membrane;GO:0016021|integral component of membrane	K04708|E1.1.1.102; 3-dehydrosphinganine reductase [EC:1.1.1.102]	map01100|Metabolic pathways;map00600|Sphingolipid metabolism
evm.model.ctg15.43	0.914669	0.533248	Protein.evm.model.ctg15.43::evm.model.ctg15.43	481485-482396[+]	gi|915014957|ref|XM_013397006.1|	1685	E:0	Eimeria acervulina hypothetical protein, conserved partial mRNA	gi|696997009|ref|XP_009565025.1|	98.6	E:2e-20	PREDICTED: leucine-rich repeat-containing protein 23 [Cuculus canorus]	LRGUK_HUMAN	76.6	E:3e-14	RecName: Full=Leucine-rich repeat and guanylate kinase domain-containing protein;^Eukaryota; Metazoa; Chordata; Craniata; Vertebrata; Euteleostomi; Mammalia; Eutheria; Euarchontoglires; Primates; Haplorrhini; Catarrhini; Hominidae; Homo	LRGUK_HUMAN	83.6	E:2e-16	RecName: Full=Leucine-rich repeat and guanylate kinase domain-containing protein;^Eukaryota; Metazoa; Chordata; Craniata; Vertebrata; Euteleostomi; Mammalia; Eutheria; Euarchontoglires; Primates; Haplorrhini; Catarrhini; Hominidae; Homo	PF13516.5	LRR_6	Leucine Rich repeat	COG0194	Essential for recycling GMP and indirectly, cGMP (By similarity)	.	.	.	GO:0035082|axoneme assembly;GO:0030154|cell differentiation;GO:0007283|spermatogenesis	GO:0005524|ATP binding;GO:0016301|kinase activityGO:0005515|protein binding	GO:0001669|acrosomal vesicle;GO:0002177|manchette	.	.
evm.model.ctg1.30	0.911884	0.554511	Protein.evm.model.ctg1.30::evm.model.ctg1.30	351324-353562[+]	gi|915010173|ref|XM_013395618.1|	2665	E:0	Eimeria acervulina lectin-domain protein, putative partial mRNA	gi|1174746605|gb|OQV14933.1|	60.1	E:1e-06	Protein ERGIC-53 [Hypsibius dujardini]	.	.	.	.	.	.	.	.	PF03388.12	Lectin_leg-like	Legume-like lectin family	.	.	.	.	.	.	.	GO:0016020|membrane	.	.
evm.model.ctg2.426	0.911585	0.555627	Protein.evm.model.ctg2.426::evm.model.ctg2.426	4119914-4122334[+]	gi|916500299|ref|XM_013495510.1|	654	E:0	Eimeria mitis armadillo/beta-catenin-like repeat protein, putative partial mRNA	gi|456494775|gb|AGG37870.1|	228	E:1e-68	sperm associated antigen 6, partial [Gallus gallus]	SPAG6_HUMAN	215	E:6e-65	RecName: Full=Sperm-associated antigen 6;^Eukaryota; Metazoa; Chordata; Craniata; Vertebrata; Euteleostomi; Mammalia; Eutheria; Euarchontoglires; Primates; Haplorrhini; Catarrhini; Hominidae; Homo	SPAG6_HUMAN	236	E:6e-73	RecName: Full=Sperm-associated antigen 6;^Eukaryota; Metazoa; Chordata; Craniata; Vertebrata; Euteleostomi; Mammalia; Eutheria; Euarchontoglires; Primates; Haplorrhini; Catarrhini; Hominidae; Homo	.	.	.	COG5064	importin subunit alpha	.	.	.	GO:0030030|cell projection organization;GO:0007286|spermatid development	.	GO:0005930|axoneme;GO:0005737|cytoplasm;GO:0005874|microtubule;GO:0015630|microtubule cytoskeleton;GO:0031514|motile cilium;GO:0005634|nucleus	.	.
evm.model.ctg15.48	0.908903	0.781806	Protein.evm.model.ctg15.48::evm.model.ctg15.48	503884-509486[+]	gi|915008564|ref|XM_013395177.1|	2167	E:0	Eimeria acervulina hypothetical protein, conserved partial mRNA	.	.	.	.	HAP2_PLABA	81.6	E:2e-14	RecName: Full=Hapless 2;^Eukaryota; Alveolata; Apicomplexa; Aconoidasida; Haemosporida; Plasmodiidae; Plasmodium; Plasmodium (Vinckeia)	HAP2_PLABA	86.7	E:4e-16	RecName: Full=Hapless 2;^Eukaryota; Alveolata; Apicomplexa; Aconoidasida; Haemosporida; Plasmodiidae; Plasmodium; Plasmodium (Vinckeia)	PF10699.8	HAP2-GCS1	Male gamete fusion factor	.	.	.	.	.	GO:0009566|fertilization;GO:0007342|fusion of sperm to egg plasma membrane	GO:0008289|lipid binding	GO:0005887|integral component of plasma membrane	.	.
evm.model.ctg3.177	0.90827	0.452814	Protein.evm.model.ctg3.177::evm.model.ctg3.177	1474012-1475070[+]	.	.	.	.	.	.	.	.	.	.	.	.	.	.	.	.	PF03820.16	Mtc	Tricarboxylate carrier	.	.	.	.	.	GO:0006811|ion transport;GO:0055085|transmembrane transport	GO:0015075|ion transmembrane transporter activity	GO:0016020|membrane	.	.
evm.model.ctg5.177	0.907974	0.638637	Protein.evm.model.ctg5.177::evm.model.ctg5.177	1799977-1801759[-]	gi|916507941|ref|XM_013498788.1|	158	E:1e-34	Eimeria mitis hypothetical protein, conserved partial mRNA	.	.	.	.	.	.	.	.	.	.	.	.	.	.	.	.	.	.	.	.	.	.	.	.	.
evm.model.ctg7.214	0.907733	0.566544	Protein.evm.model.ctg7.214::evm.model.ctg7.214	2561207-2568734[-]	gi|914995796|ref|XM_013391290.1|	660	E:0	Eimeria acervulina protein disulfide-isomerase, putative partial mRNA	.	.	.	.	.	.	.	.	.	.	.	.	.	.	.	.	.	.	.	.	.	.	.	.	.
evm.model.ctg6.413	0.90615	0.550353	Protein.evm.model.ctg6.413::evm.model.ctg6.413	4237646-4242531[+]	gi|915010017|ref|XM_013395575.1|	357	E:5e-95	Eimeria acervulina hypothetical protein partial mRNA	gi|1348559668|ref|XP_023973636.1|	65.1	E:7e-10	myosin-B/C-like, partial [Physeter catodon]	MYOA_TOXGO	63.2	E:7e-11	RecName: Full=Myosin-A;^Eukaryota; Alveolata; Apicomplexa; Conoidasida; Coccidia; Eucoccidiorida; Eimeriorina; Sarcocystidae; Toxoplasma	MYOA_TOXGO	62.8	E:7e-11	RecName: Full=Myosin-A;^Eukaryota; Alveolata; Apicomplexa; Conoidasida; Coccidia; Eucoccidiorida; Eimeriorina; Sarcocystidae; Toxoplasma	PF00063.20	Myosin_head	Myosin head (motor domain)	COG5022	myosin heavy chain	.	.	.	.	GO:0003779|actin binding;GO:0005524|ATP binding;GO:0003774|motor activityGO:0003774|motor activity;GO:0005524|ATP binding	GO:0016459|myosin complex;GO:0005886|plasma membraneGO:0016459|myosin complex	.	.
evm.model.ctg2.431	0.901992	0.588037	Protein.evm.model.ctg2.431::evm.model.ctg2.431	4167502-4169932[+]	gi|915002387|ref|XM_013393317.1|	2338	E:0	Eimeria acervulina hypothetical protein, conserved partial mRNA	.	.	.	.	.	.	.	.	.	.	.	.	.	.	.	.	.	.	.	.	.	.	.	.	.
evm.model.ctg12.36	0.898996	0.486058	Protein.evm.model.ctg12.36::evm.model.ctg12.36	275641-275883[-]	.	.	.	.	.	.	.	.	.	.	.	.	.	.	.	.	.	.	.	.	.	.	.	.	.	.	.	.	.
evm.model.ctg17.99	0.898614	0.525002	Protein.evm.model.ctg17.99::evm.model.ctg17.99	920398-921441[-]	.	.	.	.	.	.	.	.	.	.	.	.	.	.	.	.	.	.	.	.	.	.	.	.	.	.	.	.	.
evm.model.ctg5.285	0.897955	0.51886	Protein.evm.model.ctg5.285::evm.model.ctg5.285	2985077-2987307[+]	.	.	.	.	.	.	.	.	.	.	.	.	.	.	.	.	.	.	.	.	.	.	.	.	.	.	.	.	.
evm.model.ctg8.17	0.897634	0.573501	Protein.evm.model.ctg8.17::evm.model.ctg8.17	372617-374479[+]	gi|915010812|ref|XM_013395794.1|	3441	E:0	Eimeria acervulina GPI transamidase subunit PIG-U, putative partial mRNA	gi|1348562690|ref|XP_023973893.1|	120	E:4e-26	LOW QUALITY PROTEIN: uncharacterized protein LOC112063229 [Physeter catodon]	.	.	.	.	.	.	.	.	.	.	.	.	.	.	.	.	.	.	.	.	.
evm.model.ctg12.78	0.897471	0.66453	Protein.evm.model.ctg12.78::evm.model.ctg12.78	840075-842808[-]	gi|915011614|ref|XM_013396014.1|	1264	E:0	Eimeria acervulina UDP-glucose 4-epimerase, putative partial mRNA	gi|313221735|emb|CBY38832.1|	356	E:5e-118	unnamed protein product [Oikopleura dioica]	GALE_BACSU	369	E:7e-125	RecName: Full=UDP-glucose 4-epimerase;^Bacteria; Firmicutes; Bacilli; Bacillales; Bacillaceae; Bacillus	GALE_BACSU	382	E:5e-130	RecName: Full=UDP-glucose 4-epimerase;^Bacteria; Firmicutes; Bacilli; Bacillales; Bacillaceae; Bacillus	PF04321.16	RmlD_sub_bind	RmlD substrate binding domain	COG1087	udp-glucose 4-epimerase	.	.	.	GO:0006012|galactose metabolic processGO:0006694|steroid biosynthetic process;GO:0055114|oxidation-reduction process	GO:0003978|UDP-glucose 4-epimerase activityGO:0003824|catalytic activity;GO:0050662|coenzyme binding;GO:0003854|3-beta-hydroxy-delta5-steroid dehydrogenase activity;GO:0016616|oxidoreductase activity, acting on the CH-OH group of donors, NAD or NADP as acceptor	.	K01784|galE, GALE; UDP-glucose 4-epimerase [EC:5.1.3.2]	map01100|Metabolic pathways;map00052|Galactose metabolism;map00520|Amino sugar and nucleotide sugar metabolism;map00010|Glycolysis / Gluconeogenesis;map01110|Biosynthesis of secondary metabolites;map01120|Microbial metabolism in diverse environments;map01130|Biosynthesis of antibiotics
evm.model.ctg7.17	0.896952	0.507237	Protein.evm.model.ctg7.17::evm.model.ctg7.17	217565-217792[+]	.	.	.	.	.	.	.	.	.	.	.	.	.	.	.	.	.	.	.	.	.	.	.	.	.	.	.	.	.
evm.model.ctg4.189	0.89561	0.544859	Protein.evm.model.ctg4.189::evm.model.ctg4.189	2022942-2024909[+]	.	.	.	.	.	.	.	.	.	.	.	.	.	.	.	.	.	.	.	.	.	.	.	.	.	.	.	.	.
evm.model.ctg3.412	0.894378	0.714018	Protein.evm.model.ctg3.412::evm.model.ctg3.412	3593889-3596393[-]	gi|915008787|ref|XM_013395238.1|	4108	E:0	Eimeria acervulina hypothetical protein, conserved partial mRNA	gi|1009573025|ref|XP_015918478.1|	69.3	E:6e-09	papilin [Parasteatoda tepidariorum]	.	.	.	.	.	.	.	.	.	.	.	.	.	.	.	.	.	.	.	.	.
evm.model.ctg14.43	0.893724	0.448074	Protein.evm.model.ctg14.43::evm.model.ctg14.43	508870-527775[-]	gi|915004624|ref|XM_013394037.1|	12200	E:0	Eimeria acervulina AGAP005082-PA, related, related partial mRNA	gi|1321301356|ref|XP_023292594.1|	83.2	E:3e-12	vacuolar protein sorting-associated protein 13 [Lucilia cuprina]	VPS13_DROME	65.5	E:2e-08	RecName: Full=Vacuolar protein sorting-associated protein 13 {ECO:0000303|PubMed:28107480};^Eukaryota; Metazoa; Ecdysozoa; Arthropoda; Hexapoda; Insecta; Pterygota; Neoptera; Holometabola; Diptera; Brachycera; Muscomorpha; Ephydroidea; Drosophilidae; Drosophila; Sophophora	VPS13_DROME	88.2	E:3e-15	RecName: Full=Vacuolar protein sorting-associated protein 13 {ECO:0000303|PubMed:28107480};^Eukaryota; Metazoa; Ecdysozoa; Arthropoda; Hexapoda; Insecta; Pterygota; Neoptera; Holometabola; Diptera; Brachycera; Muscomorpha; Ephydroidea; Drosophilidae; Drosophila; Sophophora	PF12624.6	Chorein_N	N-terminal region of Chorein or VPS13	COG5043	Vacuolar Protein	.	.	.	GO:0019538|protein metabolic process;GO:0006623|protein targeting to vacuole	.	GO:0031902|late endosome membrane	K19525|VPS13A_C; vacuolar protein sorting-associated protein 13A/C	.
evm.model.ctg16.3	0.893467	0.506412	Protein.evm.model.ctg16.3::evm.model.ctg16.3	36706-39016[-]	gi|915015776|ref|XM_013397275.1|	627	E:5e-176	Eimeria acervulina hypothetical protein, conserved partial mRNA	.	.	.	.	.	.	.	.	.	.	.	.	.	.	.	.	.	.	.	.	.	.	.	.	.
evm.model.ctg6.299	0.893373	0.681252	Protein.evm.model.ctg6.299::evm.model.ctg6.299	3210505-3211715[+]	gi|915007213|ref|XM_013394804.1|	1458	E:0	Eimeria acervulina SAG family member partial mRNA	.	.	.	.	TA4_EIMTE	63.9	E:9e-11	RecName: Full=Sporulated oocyst TA4 antigen;^Eukaryota; Alveolata; Apicomplexa; Conoidasida; Coccidia; Eucoccidiorida; Eimeriorina; Eimeriidae; Eimeria	TA4_EIMTE	65.5	E:2e-11	RecName: Full=Sporulated oocyst TA4 antigen;^Eukaryota; Alveolata; Apicomplexa; Conoidasida; Coccidia; Eucoccidiorida; Eimeriorina; Eimeriidae; Eimeria	PF11054.7	Surface_antigen	Sporozoite TA4 surface antigen	.	.	.	.	.	.	.	.	.	.
evm.model.ctg10.90	0.89274	0.38153	Protein.evm.model.ctg10.90::evm.model.ctg10.90	808796-811725[-]	gi|915010675|ref|XM_013395756.1|	623	E:1e-174	Eimeria acervulina axonemal inner arm I1 intermediate chain dynein IC138, putative partial mRNA	.	.	.	.	.	.	.	.	.	.	.	.	.	.	.	.	.	.	.	.	.	.	.	.	.
evm.model.ctg2.430	0.892732	0.590366	Protein.evm.model.ctg2.430::evm.model.ctg2.430	4155325-4163252[-]	gi|915002384|ref|XM_013393316.1|	4265	E:0	Eimeria acervulina hypothetical protein, conserved partial mRNA	.	.	.	.	.	.	.	.	.	.	.	.	.	.	.	.	.	.	.	.	.	.	.	.	.
evm.model.ctg9.237	0.892446	0.757356	Protein.evm.model.ctg9.237::evm.model.ctg9.237	2278905-2281106[+]	gi|915010312|ref|XM_013395656.1|	3269	E:0	Eimeria acervulina 82 kDa gametocyte antigen, related partial mRNA	.	.	.	.	.	.	.	.	.	.	.	.	.	.	.	.	.	.	.	.	.	.	.	.	.
evm.model.ctg6.285	0.89209	0.60785	Protein.evm.model.ctg6.285::evm.model.ctg6.285	3006000-3009342[+]	gi|915010258|ref|XM_013395641.1|	272	E:2e-69	Eimeria acervulina aldehyde dehydrogenase, putative partial mRNA	gi|817297690|ref|XP_012319305.1|	65.9	E:1e-10	aldehyde dehydrogenase family 1 member A3 isoform X2 [Aotus nancymaae]	AL1A3_HUMAN	49.3	E:1e-06	RecName: Full=Aldehyde dehydrogenase family 1 member A3;^Eukaryota; Metazoa; Chordata; Craniata; Vertebrata; Euteleostomi; Mammalia; Eutheria; Euarchontoglires; Primates; Haplorrhini; Catarrhini; Hominidae; Homo	AL1A3_HUMAN	50.1	E:8e-07	RecName: Full=Aldehyde dehydrogenase family 1 member A3;^Eukaryota; Metazoa; Chordata; Craniata; Vertebrata; Euteleostomi; Mammalia; Eutheria; Euarchontoglires; Primates; Haplorrhini; Catarrhini; Hominidae; Homo	PF00171.21	Aldedh	Aldehyde dehydrogenase family	COG1012	Dehydrogenase	.	.	.	GO:0031076|embryonic camera-type eye development;GO:0048048|embryonic eye morphogenesis;GO:0060324|face development;GO:0070384|Harderian gland development;GO:0042472|inner ear morphogenesis;GO:0007626|locomotory behavior;GO:0050885|neuromuscular process controlling balance;GO:0021768|nucleus accumbens development;GO:0060166|olfactory pit development;GO:0002072|optic cup morphogenesis involved in …	GO:0004029|aldehyde dehydrogenase (NAD) activity;GO:0004030|aldehyde dehydrogenase [NAD(P)+] activity;GO:0070403|NAD+ binding;GO:0042803|protein homodimerization activity;GO:0001758|retinal dehydrogenase activity;GO:0070324|thyroid hormone bindingGO:0016491|oxidoreductase activity	GO:0005737|cytoplasm;GO:0005829|cytosol;GO:0070062|extracellular exosome;GO:0005634|nucleus;GO:0005886|plasma membrane	K00129|E1.2.1.5; aldehyde dehydrogenase (NAD(P)+) [EC:1.2.1.5]	map00980|Metabolism of xenobiotics by cytochrome P450;map00982|Drug metabolism - cytochrome P450;map05204|Chemical carcinogenesis;map00350|Tyrosine metabolism;map00010|Glycolysis / Gluconeogenesis;map00410|beta-Alanine metabolism;map00360|Phenylalanine metabolism;map01110|Biosynthesis of secondary metabolites;map01100|Metabolic pathways;map01120|Microbial metabolism in diverse environments;map003…
evm.model.ctg10.118	0.892083	0.526953	Protein.evm.model.ctg10.118::evm.model.ctg10.118	1053261-1055705[+]	.	.	.	.	.	.	.	.	.	.	.	.	.	.	.	.	PF00233.18	PDEase_I	3'5'-cyclic nucleotide phosphodiesterase	.	.	.	.	.	GO:0007165|signal transduction	GO:0004114|3',5'-cyclic-nucleotide phosphodiesterase activity	.	.	.
evm.model.ctg13.4	0.890724	0.476301	Protein.evm.model.ctg13.4::evm.model.ctg13.4	164435-168117[-]	.	.	.	.	.	.	.	.	.	.	.	.	.	.	.	.	.	.	.	.	.	.	.	.	.	.	.	.	.
evm.model.ctg18.60	0.887551	0.603957	Protein.evm.model.ctg18.60::evm.model.ctg18.60	697449-697961[+]	gi|915005199|ref|XM_013394214.1|	411	E:5e-111	Eimeria acervulina hypothetical protein, conserved partial mRNA	.	.	.	.	.	.	.	.	.	.	.	.	.	.	.	.	.	.	.	.	.	.	.	.	.
evm.model.ctg8.18	0.886366	0.566597	Protein.evm.model.ctg8.18::evm.model.ctg8.18	391261-392701[+]	gi|915010823|ref|XM_013395797.1|	420	E:7e-114	Eimeria acervulina hypothetical protein, conserved partial mRNA	.	.	.	.	.	.	.	.	.	.	.	.	PF07228.11	SpoIIE	Stage II sporulation protein E (SpoIIE)	.	.	.	.	.	.	GO:0003824|catalytic activity	.	.	.
evm.model.ctg7.157	0.885854	0.500461	Protein.evm.model.ctg7.157::evm.model.ctg7.157	1924446-1931695[-]	gi|915003682|ref|XM_013393726.1|	4495	E:0	Eimeria acervulina hypothetical protein, conserved partial mRNA	gi|871264125|ref|XP_005108845.2|	95.5	E:2e-16	PREDICTED: cilia- and flagella-associated protein 74-like [Aplysia californica]	CFA74_CHLRE	92.8	E:3e-17	RecName: Full=Cilia- and flagella-associated protein 74 {ECO:0000305};^Eukaryota; Viridiplantae; Chlorophyta; Chlorophyceae; Chlamydomonadales; Chlamydomonadaceae; Chlamydomonas	CFA74_CHLRE	92.4	E:3e-17	RecName: Full=Cilia- and flagella-associated protein 74 {ECO:0000305};^Eukaryota; Viridiplantae; Chlorophyta; Chlorophyceae; Chlamydomonadales; Chlamydomonadaceae; Chlamydomonas	.	.	.	.	.	.	.	.	GO:0035082|axoneme assembly;GO:0060294|cilium movement involved in cell motility	.	GO:0005930|axoneme;GO:0005737|cytoplasm	.	.
evm.model.ctg3.160	0.88346	0.667494	Protein.evm.model.ctg3.160::evm.model.ctg3.160	1341945-1348380[+]	gi|915014302|ref|XM_013396799.1|	3943	E:0	Eimeria acervulina WD-repeat protein, putative partial mRNA	gi|1020493061|ref|XP_016085019.1|	365	E:1e-102	PREDICTED: intraflagellar transport protein 122 homolog, partial [Sinocyclocheilus grahami]	IF122_XENTR	362	E:6e-103	RecName: Full=Intraflagellar transport protein 122 homolog;^Eukaryota; Metazoa; Chordata; Craniata; Vertebrata; Euteleostomi; Amphibia; Batrachia; Anura; Pipoidea; Pipidae; Xenopodinae; Xenopus; Silurana	IF122_XENTR	404	E:2e-117	RecName: Full=Intraflagellar transport protein 122 homolog;^Eukaryota; Metazoa; Chordata; Craniata; Vertebrata; Euteleostomi; Amphibia; Batrachia; Anura; Pipoidea; Pipidae; Xenopodinae; Xenopus; Silurana	PF00400.31	WD40	WD domain, G-beta repeat	COG2319	wd repeat	.	.	.	GO:0060271|cilium assembly;GO:0035721|intraciliary retrograde transport;GO:0007275|multicellular organism development;GO:0045879|negative regulation of smoothened signaling pathway;GO:0061512|protein localization to cilium	GO:0005515|protein binding	GO:0005929|cilium;GO:0005737|cytoplasm;GO:0005856|cytoskeleton;GO:0030991|intraciliary transport particle A	.	.
evm.model.ctg19.24	0.880923	0.523437	Protein.evm.model.ctg19.24::evm.model.ctg19.24	226572-227059[+]	.	.	.	.	gi|1215472611|gb|OXB69710.1|	63.2	E:6e-11	hypothetical protein H355_000011 [Colinus virginianus]	H4_EIMTE	63.2	E:1e-12	RecName: Full=Histone H4;^Eukaryota; Alveolata; Apicomplexa; Conoidasida; Coccidia; Eucoccidiorida; Eimeriorina; Eimeriidae; Eimeria	.	.	.	.	.	.	.	.	.	.	.	.	.	.	.	.	.
evm.model.ctg3.190	0.87874	0.686519	Protein.evm.model.ctg3.190::evm.model.ctg3.190	1580858-1584118[+]	gi|914998442|ref|XM_013392108.1|	5352	E:0	Eimeria acervulina hypothetical protein, conserved partial mRNA	.	.	.	.	.	.	.	.	.	.	.	.	.	.	.	.	.	.	.	.	.	.	.	.	.
evm.model.ctg3.18	0.871864	0.527093	Protein.evm.model.ctg3.18::evm.model.ctg3.18	61803-62426[-]	.	.	.	.	.	.	.	.	.	.	.	.	.	.	.	.	.	.	.	.	.	.	.	.	.	.	.	.	.
evm.model.ctg5.114	0.871824	0.647688	Protein.evm.model.ctg5.114::evm.model.ctg5.114	1299026-1301388[+]	gi|915001633|ref|XM_013393090.1|	1133	E:0	Eimeria acervulina hypothetical protein, conserved partial mRNA	.	.	.	.	.	.	.	.	.	.	.	.	.	.	.	.	.	.	.	.	.	.	.	.	.
evm.model.ctg13.113	0.870862	0.697564	Protein.evm.model.ctg13.113::evm.model.ctg13.113	1179296-1182273[+]	gi|915000697|ref|XM_013392840.1|	717	E:0	Eimeria acervulina hypothetical protein, conserved partial mRNA	gi|1297757448|ref|XP_023056374.1|	209	E:2e-59	SNF1-related protein kinase catalytic subunit alpha KIN11-like [Piliocolobus tephrosceles]	OSK1_ORYSJ	154	E:6e-40	RecName: Full=Serine/threonine protein kinase OSK1 {ECO:0000303|PubMed:9870704};^Eukaryota; Viridiplantae; Streptophyta; Embryophyta; Tracheophyta; Spermatophyta; Magnoliophyta; Liliopsida; Poales; Poaceae; BOP clade; Oryzoideae; Oryzeae; Oryzinae; Oryza	AAPK2_CAEEL	155	E:6e-40	RecName: Full=5'-AMP-activated protein kinase catalytic subunit alpha-2;^Eukaryota; Metazoa; Ecdysozoa; Nematoda; Chromadorea; Rhabditida; Rhabditoidea; Rhabditidae; Peloderinae; Caenorhabditis	PF00069.24	Pkinase	Protein kinase domain	ENOG410XNQ0	CAMK family protein kinase	.	.	.	GO:0042149|cellular response to glucose starvation;GO:0008340|determination of adult lifespan;GO:0035262|gonad morphogenesis;GO:0035556|intracellular signal transduction;GO:0032007|negative regulation of TOR signaling;GO:0018105|peptidyl-serine phosphorylation;GO:0061066|positive regulation of dauer larval developmentGO:0006468|protein phosphorylation	GO:0004679|AMP-activated protein kinase activity;GO:0005524|ATP binding;GO:0035174|histone serine kinase activityGO:0004672|protein kinase activity;GO:0005524|ATP binding	GO:0030424|axon;GO:0005737|cytoplasm;GO:0043025|neuronal cell body;GO:0031588|nucleotide-activated protein kinase complex;GO:0005634|nucleus	K07198|PRKAA, AMPK; 5'-AMP-activated protein kinase, catalytic alpha subunit [EC:2.7.11.11]	map04140|Regulation of autophagy;map04152|AMPK signaling pathway;map04150|mTOR signaling pathway;map04151|PI3K-Akt signaling pathway;map04068|FoxO signaling pathway;map04922|Glucagon signaling pathway;map05410|Hypertrophic cardiomyopathy (HCM);map04921|Oxytocin signaling pathway;map04710|Circadian rhythm;map04910|Insulin signaling pathway;map04931|Insulin resistance;map04932|Non-alcoholic fatty l…
evm.model.ctg8.92	0.870481	0.559598	Protein.evm.model.ctg8.92::evm.model.ctg8.92	1403680-1403967[-]	.	.	.	.	.	.	.	.	.	.	.	.	.	.	.	.	.	.	.	.	.	.	.	.	.	.	.	.	.
evm.model.ctg6.233	0.869825	0.546924	Protein.evm.model.ctg6.233::evm.model.ctg6.233	2733303-2733716[-]	.	.	.	.	.	.	.	.	.	.	.	.	.	.	.	.	.	.	.	.	.	.	.	.	.	.	.	.	.
evm.model.ctg12.102	0.869155	0.427425	Protein.evm.model.ctg12.102::evm.model.ctg12.102	1064012-1067011[+]	gi|915003754|ref|XM_013393749.1|	5535	E:0	Eimeria acervulina hypothetical protein, conserved partial mRNA	.	.	.	.	.	.	.	.	.	.	.	.	.	.	.	.	.	.	.	.	.	.	.	.	.
evm.model.ctg10.84	0.860655	0.592152	Protein.evm.model.ctg10.84::evm.model.ctg10.84	770797-776355[+]	gi|915010660|ref|XM_013395752.1|	2645	E:0	Eimeria acervulina hypothetical protein, conserved partial mRNA	.	.	.	.	.	.	.	.	.	.	.	.	.	.	.	.	.	.	.	.	.	.	.	.	.
evm.model.ctg17.10	0.860456	0.540334	Protein.evm.model.ctg17.10::evm.model.ctg17.10	99971-104777[+]	gi|915006706|ref|XM_013394665.1|	115	E:6e-22	Eimeria acervulina hypothetical protein, conserved partial mRNA	.	.	.	.	.	.	.	.	.	.	.	.	.	.	.	.	.	.	.	.	.	.	.	.	.
evm.model.ctg4.244	0.858596	0.453312	Protein.evm.model.ctg4.244::evm.model.ctg4.244	2434486-2435707[+]	gi|914999788|ref|XM_013392556.1|	233	E:1e-57	Eimeria acervulina hypothetical protein, conserved partial mRNA	.	.	.	.	.	.	.	.	.	.	.	.	.	.	.	.	.	.	.	.	.	.	.	.	.
evm.model.ctg12.95	0.858374	0.534283	Protein.evm.model.ctg12.95::evm.model.ctg12.95	1009231-1010030[+]	gi|915004507|ref|XM_013394000.1|	1175	E:0	Eimeria acervulina hypothetical protein, conserved partial mRNA	.	.	.	.	.	.	.	.	.	.	.	.	.	.	.	.	.	.	.	.	.	.	.	.	.
evm.model.ctg13.1	0.857713	0.505453	Protein.evm.model.ctg13.1::evm.model.ctg13.1	64853-65050[-]	.	.	.	.	.	.	.	.	.	.	.	.	.	.	.	.	.	.	.	.	.	.	.	.	.	.	.	.	.
evm.model.ctg17.9	0.855092	0.500487	Protein.evm.model.ctg17.9::evm.model.ctg17.9	99248-99788[-]	.	.	.	.	.	.	.	.	.	.	.	.	.	.	.	.	.	.	.	.	.	.	.	.	.	.	.	.	.
evm.model.ctg1.148	0.852619	0.371581	Protein.evm.model.ctg1.148::evm.model.ctg1.148	1409001-1410821[-]	gi|915003162|ref|XM_013393553.1|	87.9	E:1e-13	Eimeria acervulina hypothetical protein, conserved partial mRNA	.	.	.	.	.	.	.	.	.	.	.	.	.	.	.	.	.	.	.	.	.	.	.	.	.
evm.model.ctg7.231	0.851165	0.525863	Protein.evm.model.ctg7.231::evm.model.ctg7.231	2764726-2764986[-]	.	.	.	.	.	.	.	.	.	.	.	.	.	.	.	.	.	.	.	.	.	.	.	.	.	.	.	.	.
evm.model.ctg3.174	0.85003	0.699166	Protein.evm.model.ctg3.174::evm.model.ctg3.174	1438776-1449958[+]	gi|914998406|ref|XM_013392096.1|	3561	E:0	Eimeria acervulina WD domain, G-beta repeat-containing protein, putative partial mRNA	gi|676775230|gb|KFP03125.1|	197	E:2e-47	WD repeat-containing protein 90, partial [Calypte anna]	WDR90_XENTR	172	E:2e-41	RecName: Full=WD repeat-containing protein 90;^Eukaryota; Metazoa; Chordata; Craniata; Vertebrata; Euteleostomi; Amphibia; Batrachia; Anura; Pipoidea; Pipidae; Xenopodinae; Xenopus; Silurana	WDR90_XENTR	171	E:2e-41	RecName: Full=WD repeat-containing protein 90;^Eukaryota; Metazoa; Chordata; Craniata; Vertebrata; Euteleostomi; Amphibia; Batrachia; Anura; Pipoidea; Pipidae; Xenopodinae; Xenopus; Silurana	PF05018.12	DUF667	Protein of unknown function (DUF667)	ENOG410XNWN	WD repeat domain 90	.	.	.	.	.	.	.	.
evm.model.ctg13.22	0.848389	0.649022	Protein.evm.model.ctg13.22::evm.model.ctg13.22	418332-418604[+]	.	.	.	.	.	.	.	.	.	.	.	.	.	.	.	.	.	.	.	.	.	.	.	.	.	.	.	.	.
evm.model.ctg16.33	0.847919	0.532837	Protein.evm.model.ctg16.33::evm.model.ctg16.33	492638-493272[-]	gi|914996015|ref|XM_013391363.1|	460	E:2e-126	Eimeria acervulina hypothetical protein, conserved partial mRNA	.	.	.	.	.	.	.	.	.	.	.	.	.	.	.	.	.	.	.	.	.	.	.	.	.
evm.model.ctg8.91	0.847153	0.503895	Protein.evm.model.ctg8.91::evm.model.ctg8.91	1401192-1402553[-]	gi|915012781|ref|XM_013396337.1|	2499	E:0	Eimeria acervulina hypothetical protein, conserved partial mRNA	.	.	.	.	.	.	.	.	.	.	.	.	.	.	.	.	.	.	.	.	.	.	.	.	.
evm.model.ctg6.35	0.846843	0.548583	Protein.evm.model.ctg6.35::evm.model.ctg6.35	318050-319493[+]	gi|915004336|ref|XM_013393943.1|	296	E:2e-76	Eimeria acervulina hypothetical protein, conserved partial mRNA	.	.	.	.	.	.	.	.	.	.	.	.	.	.	.	.	.	.	.	.	.	.	.	.	.
evm.model.ctg2.348	0.84226	0.465617	Protein.evm.model.ctg2.348::evm.model.ctg2.348	3484158-3484700[+]	.	.	.	.	.	.	.	.	.	.	.	.	.	.	.	.	.	.	.	.	.	.	.	.	.	.	.	.	.
evm.model.ctg9.14	0.840107	0.750773	Protein.evm.model.ctg9.14::evm.model.ctg9.14	207231-212527[-]	gi|915008657|ref|XM_013395203.1|	985	E:0	Eimeria acervulina lysine decarboxylase, putative partial mRNA	gi|1297752592|ref|XP_023055950.1|	199	E:1e-56	uncharacterized protein LOC111533372, partial [Piliocolobus tephrosceles]	.	.	.	.	.	.	.	.	.	.	.	.	.	.	.	.	.	.	.	.	.
evm.model.ctg11.24	0.840024	0.74271	Protein.evm.model.ctg11.24::evm.model.ctg11.24	395017-397874[+]	gi|915006843|ref|XM_013394703.1|	4399	E:0	Eimeria acervulina hypothetical protein, conserved partial mRNA	.	.	.	.	.	.	.	.	.	.	.	.	.	.	.	.	.	.	.	.	.	.	.	.	.
evm.model.ctg6.362	0.838297	0.400531	Protein.evm.model.ctg6.362::evm.model.ctg6.362	3673498-3674482[+]	gi|915127796|ref|XM_013479208.1|	442	E:3e-120	Eimeria maxima hypothetical protein, conserved partial mRNA	gi|1228369086|ref|XP_021945569.1|	82.8	E:6e-16	uncharacterized protein LOC110843832 [Folsomia candida]	.	.	.	.	.	.	.	.	PF13398.5	Peptidase_M50B	Peptidase M50B-like	.	.	.	.	.	.	.	.	.	.
evm.model.ctg11.72	0.836473	0.552257	Protein.evm.model.ctg11.72::evm.model.ctg11.72	741717-744282[-]	gi|915017257|ref|XM_013397728.1|	2023	E:0	Eimeria acervulina hypothetical protein, conserved partial mRNA	.	.	.	.	.	.	.	.	.	.	.	.	.	.	.	.	.	.	.	.	.	.	.	.	.
evm.model.ctg2.468	0.835125	0.541615	Protein.evm.model.ctg2.468::evm.model.ctg2.468	4725017-4727635[+]	.	.	.	.	.	.	.	.	.	.	.	.	.	.	.	.	.	.	.	.	.	.	.	.	.	.	.	.	.
evm.model.ctg10.116	0.832724	0.465979	Protein.evm.model.ctg10.116::evm.model.ctg10.116	999987-1002359[+]	gi|915009202|ref|XM_013395352.1|	322	E:1e-84	Eimeria acervulina hypothetical protein, conserved partial mRNA	.	.	.	.	.	.	.	.	.	.	.	.	.	.	.	.	.	.	.	.	.	.	.	.	.
evm.model.ctg1.506	0.832194	0.546372	Protein.evm.model.ctg1.506::evm.model.ctg1.506	4591210-4592208[-]	gi|915016446|ref|XM_013397475.1|	1144	E:0	Eimeria acervulina hypothetical protein, conserved partial mRNA	.	.	.	.	.	.	.	.	.	.	.	.	.	.	.	.	.	.	.	.	.	.	.	.	.
evm.model.ctg5.26	0.830525	0.49987	Protein.evm.model.ctg5.26::evm.model.ctg5.26	453654-458758[+]	gi|915003466|ref|XM_013393654.1|	2231	E:0	Eimeria acervulina amiloride-sensitive amine oxidase, copper-containing, putative partial mRNA	gi|499036638|ref|XP_004568982.1|	139	E:2e-30	amiloride-sensitive amine oxidase [copper-containing] [Maylandia zebra]	AOC1_RAT	112	E:8e-24	RecName: Full=Amiloride-sensitive amine oxidase [copper-containing];^Eukaryota; Metazoa; Chordata; Craniata; Vertebrata; Euteleostomi; Mammalia; Eutheria; Euarchontoglires; Glires; Rodentia; Myomorpha; Muroidea; Muridae; Murinae; Rattus	AOC1_PIG	117	E:2e-25	RecName: Full=Amiloride-sensitive amine oxidase [copper-containing] {ECO:0000305};^Eukaryota; Metazoa; Chordata; Craniata; Vertebrata; Euteleostomi; Mammalia; Eutheria; Laurasiatheria; Cetartiodactyla; Suina; Suidae; Sus	PF00629.22	MAM	MAM domain, meprin/A5/mu	COG3733	amine oxidase	.	.	.	GO:0009308|amine metabolic process;GO:0097185|cellular response to azide;GO:0071280|cellular response to copper ion;GO:0035874|cellular response to copper ion starvation;GO:0071420|cellular response to histamine;GO:0055114|oxidation-reduction process;GO:0046677|response to antibiotic;GO:0042493|response to drugGO:0009308|amine metabolic process;GO:0055114|oxidation-reduction process	GO:0005509|calcium ion binding;GO:0005507|copper ion binding;GO:0052597|diamine oxidase activity;GO:0008144|drug binding;GO:0008201|heparin binding;GO:0052598|histamine oxidase activity;GO:0052599|methylputrescine oxidase activity;GO:0008131|primary amine oxidase activity;GO:0052600|propane-1,3-diamine oxidase activity;GO:0032403|protein complex binding;GO:0042803|protein homodimerization activit…	GO:0005923|bicellular tight junction;GO:0070062|extracellular exosome;GO:0005615|extracellular space;GO:0005886|plasma membraneGO:0016020|membrane	K11182|AOC1, ABP1; diamine oxidase [EC:1.4.3.22]	map01100|Metabolic pathways;map00380|Tryptophan metabolism;map00330|Arginine and proline metabolism;map00340|Histidine metabolism
evm.model.ctg5.284	0.826723	0.486311	Protein.evm.model.ctg5.284::evm.model.ctg5.284	2984101-2984289[-]	.	.	.	.	.	.	.	.	.	.	.	.	.	.	.	.	.	.	.	.	.	.	.	.	.	.	.	.	.
evm.model.ctg10.183	0.825984	0.535631	Protein.evm.model.ctg10.183::evm.model.ctg10.183	1798408-1800029[-]	gi|915004957|ref|XM_013394134.1|	2687	E:0	Eimeria acervulina hypothetical protein, conserved partial mRNA	.	.	.	.	.	.	.	.	.	.	.	.	.	.	.	.	.	.	.	.	.	.	.	.	.
evm.model.ctg17.23	0.823021	0.718055	Protein.evm.model.ctg17.23::evm.model.ctg17.23	238787-240558[+]	gi|915004567|ref|XM_013394020.1|	1044	E:0	Eimeria acervulina hypothetical protein, conserved partial mRNA	.	.	.	.	.	.	.	.	.	.	.	.	.	.	.	.	.	.	.	.	.	.	.	.	.
evm.model.ctg2.216	0.822363	0.440731	Protein.evm.model.ctg2.216::evm.model.ctg2.216	2056809-2057027[+]	gi|914998488|ref|XM_013392123.1|	196	E:7e-47	Eimeria acervulina hypothetical protein, conserved partial mRNA	.	.	.	.	.	.	.	.	.	.	.	.	.	.	.	.	.	.	.	.	.	.	.	.	.
evm.model.ctg3.334	0.821276	1	Protein.evm.model.ctg3.334::evm.model.ctg3.334	2960285-2963755[+]	gi|914997007|ref|XM_013391661.1|	6277	E:0	Eimeria acervulina hypothetical protein, conserved partial mRNA	.	.	.	.	.	.	.	.	.	.	.	.	PF00847.19	AP2	AP2 domain	.	.	.	.	.	GO:0006355|regulation of transcription, DNA-templated	GO:0003700|transcription factor activity, sequence-specific DNA binding	.	.	.
evm.model.ctg6.255	0.819609	0.447027	Protein.evm.model.ctg6.255::evm.model.ctg6.255	2828173-2831344[-]	gi|915003255|ref|XM_013393584.1|	1840	E:0	Eimeria acervulina hypothetical protein, conserved partial mRNA	gi|196010497|ref|XP_002115113.1|	91.7	E:2e-16	hypothetical protein TRIADDRAFT_58934 [Trichoplax adhaerens]	.	.	.	.	.	.	.	.	.	.	.	.	.	.	.	.	.	.	.	.	.
evm.model.ctg17.65	0.817526	0.591717	Protein.evm.model.ctg17.65::evm.model.ctg17.65	562322-562579[-]	.	.	.	.	gi|291226692|ref|XP_002733331.1|	59.3	E:9e-10	PREDICTED: mitotic-spindle organizing protein 1-like [Saccoglossus kowalevskii]	MZT1_MOUSE	56.6	E:2e-10	RecName: Full=Mitotic-spindle organizing protein 1;^Eukaryota; Metazoa; Chordata; Craniata; Vertebrata; Euteleostomi; Mammalia; Eutheria; Euarchontoglires; Glires; Rodentia; Myomorpha; Muroidea; Muridae; Murinae; Mus; Mus	MZT1_MOUSE	59.3	E:2e-11	RecName: Full=Mitotic-spindle organizing protein 1;^Eukaryota; Metazoa; Chordata; Craniata; Vertebrata; Euteleostomi; Mammalia; Eutheria; Euarchontoglires; Glires; Rodentia; Myomorpha; Muroidea; Muridae; Murinae; Mus; Mus	PF12554.7	MOZART1	Mitotic-spindle organizing gamma-tubulin ring associated	ENOG410XVXZ	organizing protein	.	.	.	GO:0033566|gamma-tubulin complex localization;GO:0051415|interphase microtubule nucleation by interphase microtubule organizing center;GO:0090307|mitotic spindle assemblyGO:0033566|gamma-tubulin complex localization	GO:0043015|gamma-tubulin binding	GO:0005813|centrosome;GO:0000923|equatorial microtubule organizing center;GO:0008274|gamma-tubulin ring complex;GO:0031021|interphase microtubule organizing center;GO:0005819|spindleGO:0008274|gamma-tubulin ring complex	K18633|MZT1, GIP1, GIP2; mitotic-spindle organizing protein 1	.
evm.model.ctg6.134	0.816226	0.489385	Protein.evm.model.ctg6.134::evm.model.ctg6.134	1467069-1469665[-]	gi|915007739|ref|XM_013394949.1|	952	E:0	Eimeria acervulina hypothetical protein, conserved partial mRNA	.	.	.	.	.	.	.	.	.	.	.	.	.	.	.	.	.	.	.	.	.	.	.	.	.
evm.model.ctg1.455	0.814843	0.450987	Protein.evm.model.ctg1.455::evm.model.ctg1.455	4075098-4075286[-]	.	.	.	.	.	.	.	.	.	.	.	.	.	.	.	.	.	.	.	.	.	.	.	.	.	.	.	.	.
evm.model.ctg3.152	0.810591	0.474387	Protein.evm.model.ctg3.152::evm.model.ctg3.152	1293828-1301630[-]	gi|914998058|ref|XM_013391989.1|	2712	E:0	Eimeria acervulina cGMP-inhibited 3',5'-cyclic phosphodiesterase, putative partial mRNA	gi|1297751489|ref|XP_023055769.1|	168	E:3e-40	high affinity cGMP-specific 3',5'-cyclic phosphodiesterase 9A-like, partial [Piliocolobus tephrosceles]	PDE2_DICDI	133	E:5e-30	RecName: Full=3',5'-cyclic-nucleotide phosphodiesterase regA;^Eukaryota; Amoebozoa; Mycetozoa; Dictyosteliida; Dictyostelium	PDE3_CAEEL	135	E:7e-31	RecName: Full=Probable 3',5'-cyclic phosphodiesterase pde-3;^Eukaryota; Metazoa; Ecdysozoa; Nematoda; Chromadorea; Rhabditida; Rhabditoidea; Rhabditidae; Peloderinae; Caenorhabditis	PF00233.18	PDEase_I	3'5'-cyclic nucleotide phosphodiesterase	ENOG410XT2V	Phosphodiesterase	.	.	.	GO:0007635|chemosensory behavior;GO:0006935|chemotaxis;GO:0008340|determination of adult lifespan;GO:0030827|negative regulation of cGMP biosynthetic process;GO:0007602|phototransduction;GO:0010628|positive regulation of gene expression;GO:0010446|response to alkaline pH;GO:0042542|response to hydrogen peroxideGO:0007165|signal transduction	GO:0004114|3',5'-cyclic-nucleotide phosphodiesterase activity;GO:0046872|metal ion bindingGO:0004114|3',5'-cyclic-nucleotide phosphodiesterase activity	.	.	.
evm.model.ctg6.434	0.807306	0.61229	Protein.evm.model.ctg6.434::evm.model.ctg6.434	4478750-4491961[+]	gi|915005049|ref|XM_013394164.1|	5108	E:0	Eimeria acervulina 1,3-beta-glucan synthase component domain-containing protein, putative partial mRNA	gi|1124034981|ref|XP_019575900.1|	280	E:3e-75	PREDICTED: callose synthase 1 [Rhinolophus sinicus]	CALS7_ARATH	344	E:8e-94	RecName: Full=Callose synthase 7;^Eukaryota; Viridiplantae; Streptophyta; Embryophyta; Tracheophyta; Spermatophyta; Magnoliophyta; eudicotyledons; Gunneridae; Pentapetalae; rosids; malvids; Brassicales; Brassicaceae; Camelineae; Arabidopsis	CALS7_ARATH	377	E:6e-104	RecName: Full=Callose synthase 7;^Eukaryota; Viridiplantae; Streptophyta; Embryophyta; Tracheophyta; Spermatophyta; Magnoliophyta; eudicotyledons; Gunneridae; Pentapetalae; rosids; malvids; Brassicales; Brassicaceae; Camelineae; Arabidopsis	PF14288.5	FKS1_dom1	1,3-beta-glucan synthase subunit FKS1, domain-1	ENOG410XQ8V	synthase	.	.	.	GO:0006075|(1->3)-beta-D-glucan biosynthetic process;GO:0080165|callose deposition in phloem sieve plate;GO:0071555|cell wall organization;GO:0010233|phloem transport;GO:0008360|regulation of cell shapeGO:0006075|(1->3)-beta-D-glucan biosynthetic process	GO:0003843|1,3-beta-D-glucan synthase activityGO:0003843|1,3-beta-D-glucan synthase activity	GO:0000148|1,3-beta-D-glucan synthase complex;GO:0016021|integral component of membraneGO:0000148|1,3-beta-D-glucan synthase complex;GO:0016020|membrane	K11000|CALS; callose synthase [EC:2.4.1.-]	.
evm.model.ctg16.45	0.804092	0.560403	Protein.evm.model.ctg16.45::evm.model.ctg16.45	572418-573171[-]	.	.	.	.	.	.	.	.	.	.	.	.	.	.	.	.	.	.	.	.	.	.	.	.	.	.	.	.	.
evm.model.ctg3.328	0.8018	0.500101	Protein.evm.model.ctg3.328::evm.model.ctg3.328	2880102-2880321[+]	gi|915017281|ref|XM_013397735.1|	401	E:1e-108	Eimeria acervulina hypothetical protein partial mRNA	.	.	.	.	.	.	.	.	.	.	.	.	PF00024.25	PAN_1	PAN domain	.	.	.	.	.	.	.	.	.	.
evm.model.ctg8.39	0.798446	0.407888	Protein.evm.model.ctg8.39::evm.model.ctg8.39	784455-787976[-]	gi|916510612|ref|XM_013500080.1|	1232	E:0	Eimeria mitis cyclin domain containing protein, putative partial mRNA	.	.	.	.	.	.	.	.	.	.	.	.	PF08613.10	Cyclin	Cyclin	.	.	.	.	.	GO:0000079|regulation of cyclin-dependent protein serine/threonine kinase activity	GO:0019901|protein kinase binding	.	.	.
evm.model.ctg8.46	0.794812	0.377185	Protein.evm.model.ctg8.46::evm.model.ctg8.46	831229-831456[-]	.	.	.	.	.	.	.	.	.	.	.	.	.	.	.	.	.	.	.	.	.	.	.	.	.	.	.	.	.
evm.model.ctg1.400	0.788922	0.332484	Protein.evm.model.ctg1.400::evm.model.ctg1.400	3794886-3795095[+]	gi|915011744|ref|XM_013396050.1|	189	E:1e-44	Eimeria acervulina ABC transporter, putative partial mRNA	.	.	.	.	.	.	.	.	.	.	.	.	.	.	.	.	.	.	.	.	.	.	.	.	.
evm.model.ctg5.287	0.788245	0.49755	Protein.evm.model.ctg5.287::evm.model.ctg5.287	2996668-3000184[+]	gi|915000013|ref|XM_013392627.1|	1541	E:0	Eimeria acervulina PAN domain-containing protein, putative partial mRNA	gi|1348560503|ref|XP_023973761.1|	142	E:3e-35	micronemal protein 4-like, partial [Physeter catodon]	MIC4_TOXGO	81.3	E:7e-16	RecName: Full=Micronemal protein 4;^Eukaryota; Alveolata; Apicomplexa; Conoidasida; Coccidia; Eucoccidiorida; Eimeriorina; Sarcocystidae; Toxoplasma	MIC4_TOXGO	82	E:4e-16	RecName: Full=Micronemal protein 4;^Eukaryota; Alveolata; Apicomplexa; Conoidasida; Coccidia; Eucoccidiorida; Eimeriorina; Sarcocystidae; Toxoplasma	PF00024.25	PAN_1	PAN domain	.	.	.	.	.	GO:0007155|cell adhesion;GO:0009405|pathogenesis;GO:0006508|proteolysis	.	GO:0031410|cytoplasmic vesicle;GO:0005576|extracellular region;GO:0020009|microneme	.	.
evm.model.ctg3.130	0.78584	0.58189	Protein.evm.model.ctg3.130::evm.model.ctg3.130	1110751-1112937[+]	gi|915004780|ref|XM_013394080.1|	220	E:6e-54	Eimeria acervulina hypothetical protein, conserved partial mRNA	.	.	.	.	.	.	.	.	.	.	.	.	.	.	.	.	.	.	.	.	.	.	.	.	.
evm.model.ctg15.41	0.780153	0.519614	Protein.evm.model.ctg15.41::evm.model.ctg15.41	472359-472952[-]	gi|915014954|ref|XM_013397005.1|	1066	E:0	Eimeria acervulina hypothetical protein, conserved partial mRNA	.	.	.	.	.	.	.	.	.	.	.	.	.	.	.	.	.	.	.	.	.	.	.	.	.
evm.model.ctg1.124	0.779692	0.549038	Protein.evm.model.ctg1.124::evm.model.ctg1.124	1145889-1146143[-]	.	.	.	.	.	.	.	.	.	.	.	.	.	.	.	.	.	.	.	.	.	.	.	.	.	.	.	.	.
evm.model.ctg17.19	0.775897	0.43156	Protein.evm.model.ctg17.19::evm.model.ctg17.19	217430-217752[+]	.	.	.	.	.	.	.	.	.	.	.	.	.	.	.	.	.	.	.	.	.	.	.	.	.	.	.	.	.
evm.model.ctg8.38	0.774889	0.334708	Protein.evm.model.ctg8.38::evm.model.ctg8.38	782130-783078[+]	gi|914997472|ref|XM_013391810.1|	1131	E:0	Eimeria acervulina hypothetical protein, conserved partial mRNA	.	.	.	.	.	.	.	.	.	.	.	.	.	.	.	.	.	.	.	.	.	.	.	.	.
evm.model.ctg2.188	0.773981	0.635495	Protein.evm.model.ctg2.188::evm.model.ctg2.188	1888199-1888384[+]	.	.	.	.	.	.	.	.	.	.	.	.	.	.	.	.	.	.	.	.	.	.	.	.	.	.	.	.	.
evm.model.ctg4.258	0.768993	0.459846	Protein.evm.model.ctg4.258::evm.model.ctg4.258	2771021-2775647[-]	gi|915015671|ref|XM_013397240.1|	2008	E:0	Eimeria acervulina Lysyl-tRNA synthetase, related, related partial mRNA	.	.	.	.	.	.	.	.	.	.	.	.	PF03619.15	Solute_trans_a	Organic solute transporter Ostalpha	.	.	.	.	.	.	.	.	.	.
evm.model.ctg1.375	0.763883	0.057953	Protein.evm.model.ctg1.375::evm.model.ctg1.375	3555193-3556470[-]	gi|915005800|ref|XM_013394388.1|	961	E:0	Eimeria acervulina emp24/gp25L/p24 family domain-containing, transmembrane protein, putative partial mRNA	gi|755991319|ref|XP_011312829.1|	114	E:1e-27	PREDICTED: transmembrane emp24 domain-containing protein eca [Fopius arisanus]	TMEDE_DROGR	108	E:3e-27	RecName: Full=Transmembrane emp24 domain-containing protein eca {ECO:0000250|UniProtKB:Q8SXY6};^Eukaryota; Metazoa; Ecdysozoa; Arthropoda; Hexapoda; Insecta; Pterygota; Neoptera; Holometabola; Diptera; Brachycera; Muscomorpha; Ephydroidea; Drosophilidae; Drosophila; Hawaiian Drosophila	TMED4_MOUSE	113	E:8e-29	RecName: Full=Transmembrane emp24 domain-containing protein 4;^Eukaryota; Metazoa; Chordata; Craniata; Vertebrata; Euteleostomi; Mammalia; Eutheria; Euarchontoglires; Glires; Rodentia; Myomorpha; Muroidea; Muridae; Murinae; Mus; Mus	PF01105.23	EMP24_GP25L	emp24/gp25L/p24 family/GOLD	ENOG410XPUW	COPI coating of Golgi vesicle	.	.	.	GO:0043123|positive regulation of I-kappaB kinase/NF-kappaB signaling;GO:0015031|protein transportGO:0006810|transport	GO:0004871|signal transducer activity	GO:0005789|endoplasmic reticulum membrane;GO:0070062|extracellular exosome;GO:0016021|integral component of membraneGO:0016021|integral component of membrane	.	.
evm.model.ctg8.139	0.763601	0.83473	Protein.evm.model.ctg8.139::evm.model.ctg8.139	1983626-1987333[-]	gi|915009964|ref|XM_013395560.1|	3720	E:0	Eimeria acervulina hypothetical protein, conserved partial mRNA	.	.	.	.	.	.	.	.	.	.	.	.	.	.	.	.	.	.	.	.	.	.	.	.	.
evm.model.ctg2.169	0.760914	0.397371	Protein.evm.model.ctg2.169::evm.model.ctg2.169	1655542-1658759[+]	gi|915009910|ref|XM_013395545.1|	1214	E:0	Eimeria acervulina hypothetical protein, conserved partial mRNA	gi|1126176369|ref|XP_019620447.1|	130	E:3e-30	PREDICTED: potassium/sodium hyperpolarization-activated cyclic nucleotide-gated channel 2-like isoform X1 [Branchiostoma belcheri]	HCN2_HUMAN	123	E:3e-28	RecName: Full=Potassium/sodium hyperpolarization-activated cyclic nucleotide-gated channel 2;^Eukaryota; Metazoa; Chordata; Craniata; Vertebrata; Euteleostomi; Mammalia; Eutheria; Euarchontoglires; Primates; Haplorrhini; Catarrhini; Hominidae; Homo	HCN2_HUMAN	124	E:1e-28	RecName: Full=Potassium/sodium hyperpolarization-activated cyclic nucleotide-gated channel 2;^Eukaryota; Metazoa; Chordata; Craniata; Vertebrata; Euteleostomi; Mammalia; Eutheria; Euarchontoglires; Primates; Haplorrhini; Catarrhini; Hominidae; Homo	PF00027.28	cNMP_binding	Cyclic nucleotide-binding domain	ENOG410XPSE	Potassium voltage-gated channel, subfamily H (Eag-related), member	.	.	.	GO:0007267|cell-cell signaling;GO:0071320|cellular response to cAMP;GO:0071321|cellular response to cGMP;GO:0086012|membrane depolarization during cardiac muscle cell action potential;GO:1990573|potassium ion import across plasma membrane;GO:0071805|potassium ion transmembrane transport;GO:0042391|regulation of membrane potential;GO:0098719|sodium ion import across plasma membrane;GO:0035725|sodi…	GO:0030552|cAMP binding;GO:0042802|identical protein binding;GO:0005222|intracellular cAMP activated cation channel activity;GO:0005249|voltage-gated potassium channel activity;GO:0005248|voltage-gated sodium channel activity	GO:0098855|HCN channel complex;GO:0005887|integral component of plasma membrane;GO:0005886|plasma membrane;GO:0008076|voltage-gated potassium channel complex	K04955|HCN2; hyperpolarization activated cyclic nucleotide-gated potassium channel 2	map04024|cAMP signaling pathway
evm.model.ctg6.257	0.75859	0.853553	Protein.evm.model.ctg6.257::evm.model.ctg6.257	2839682-2843566[+]	gi|915003261|ref|XM_013393586.1|	3192	E:0	Eimeria acervulina hypothetical protein, conserved partial mRNA	.	.	.	.	.	.	.	.	.	.	.	.	.	.	.	.	.	.	.	.	.	.	.	.	.
evm.model.ctg18.56	0.75561	0.500053	Protein.evm.model.ctg18.56::evm.model.ctg18.56	675510-675872[+]	.	.	.	.	.	.	.	.	.	.	.	.	.	.	.	.	.	.	.	.	.	.	.	.	.	.	.	.	.
evm.model.ctg5.267	0.752122	0.435891	Protein.evm.model.ctg5.267::evm.model.ctg5.267	2827999-2832319[-]	.	.	.	.	.	.	.	.	.	.	.	.	.	.	.	.	.	.	.	.	.	.	.	.	.	.	.	.	.
evm.model.ctg3.360	0.750177	0.372211	Protein.evm.model.ctg3.360::evm.model.ctg3.360	3162499-3165927[+]	gi|914999315|ref|XM_013392399.1|	357	E:2e-94	Eimeria acervulina dihydrolipoyl dehydrogenase, putative partial mRNA	gi|308448132|ref|XP_003087624.1|	172	E:9e-47	hypothetical protein CRE_20166 [Caenorhabditis remanei]	DLDH1_ARATH	188	E:2e-51	RecName: Full=Dihydrolipoyl dehydrogenase 1, mitochondrial;^Eukaryota; Viridiplantae; Streptophyta; Embryophyta; Tracheophyta; Spermatophyta; Magnoliophyta; eudicotyledons; Gunneridae; Pentapetalae; rosids; malvids; Brassicales; Brassicaceae; Camelineae; Arabidopsis	.	.	.	.	.	.	.	.	.	.	.	.	.	.	.	.	.
evm.model.ctg4.202	0.748963	0.569669	Protein.evm.model.ctg4.202::evm.model.ctg4.202	2179239-2179475[+]	.	.	.	.	.	.	.	.	.	.	.	.	.	.	.	.	.	.	.	.	.	.	.	.	.	.	.	.	.
evm.model.ctg15.31	0.742962	0.531081	Protein.evm.model.ctg15.31::evm.model.ctg15.31	421643-421984[+]	.	.	.	.	.	.	.	.	.	.	.	.	.	.	.	.	.	.	.	.	.	.	.	.	.	.	.	.	.
evm.model.ctg4.192	0.742476	0.360195	Protein.evm.model.ctg4.192::evm.model.ctg4.192	2063015-2063236[-]	gi|914997481|ref|XM_013391813.1|	411	E:2e-111	Eimeria acervulina hypothetical protein, conserved partial mRNA	.	.	.	.	.	.	.	.	.	.	.	.	.	.	.	.	.	.	.	.	.	.	.	.	.
evm.model.ctg11.111	0.738158	0.191075	Protein.evm.model.ctg11.111::evm.model.ctg11.111	1219683-1220952[-]	gi|915013445|ref|XM_013396544.1|	411	E:6e-111	Eimeria acervulina C2 domain-containing protein, putative partial mRNA	.	.	.	.	.	.	.	.	.	.	.	.	.	.	.	.	.	.	.	.	.	.	.	.	.
evm.model.ctg9.274	0.737992	0.488702	Protein.evm.model.ctg9.274::evm.model.ctg9.274	2568030-2570721[+]	gi|914997396|ref|XM_013391784.1|	1681	E:0	Eimeria acervulina Poly(ADP-ribose) glycohydrolase, related partial mRNA	gi|1020507140|ref|XP_016092571.1|	160	E:2e-39	PREDICTED: poly(ADP-ribose) glycohydrolase-like [Sinocyclocheilus grahami]	PARG_BOVIN	119	E:6e-27	RecName: Full=Poly(ADP-ribose) glycohydrolase;^Eukaryota; Metazoa; Chordata; Craniata; Vertebrata; Euteleostomi; Mammalia; Eutheria; Laurasiatheria; Cetartiodactyla; Ruminantia; Pecora; Bovidae; Bovinae; Bos	PARG_BOVIN	120	E:3e-27	RecName: Full=Poly(ADP-ribose) glycohydrolase;^Eukaryota; Metazoa; Chordata; Craniata; Vertebrata; Euteleostomi; Mammalia; Eutheria; Laurasiatheria; Cetartiodactyla; Ruminantia; Pecora; Bovidae; Bovinae; Bos	PF05028.13	PARG_cat	Poly (ADP-ribose) glycohydrolase (PARG)	ENOG410XT3Y	Poly (ADP-ribose) glycohydrolase	.	.	.	GO:1990966|ATP generation from poly-ADP-D-ribose;GO:0005975|carbohydrate metabolic processGO:0005975|carbohydrate metabolic process	GO:0004649|poly(ADP-ribose) glycohydrolase activityGO:0004649|poly(ADP-ribose) glycohydrolase activity	GO:0005634|nucleus	K07759|PARG; poly(ADP-ribose) glycohydrolase [EC:3.2.1.143]	.
evm.model.ctg3.327	0.737623	0.487363	Protein.evm.model.ctg3.327::evm.model.ctg3.327	2879193-2879411[+]	gi|915017281|ref|XM_013397735.1|	145	E:2e-31	Eimeria acervulina hypothetical protein partial mRNA	gi|1348560503|ref|XP_023973761.1|	53.1	E:2e-06	micronemal protein 4-like, partial [Physeter catodon]	.	.	.	.	.	.	.	.	PF14295.5	PAN_4	PAN domain	.	.	.	.	.	.	.	.	.	.
evm.model.ctg7.143	0.732074	0.485457	Protein.evm.model.ctg7.143::evm.model.ctg7.143	1777294-1777581[+]	.	.	.	.	.	.	.	.	.	.	.	.	.	.	.	.	.	.	.	.	.	.	.	.	.	.	.	.	.
evm.model.ctg10.76	0.725966	0.513543	Protein.evm.model.ctg10.76::evm.model.ctg10.76	740822-741124[+]	.	.	.	.	.	.	.	.	.	.	.	.	.	.	.	.	.	.	.	.	.	.	.	.	.	.	.	.	.
evm.model.ctg5.314	0.721858	0.342818	Protein.evm.model.ctg5.314::evm.model.ctg5.314	3433037-3433638[+]	gi|915017010|ref|XM_013397652.1|	512	E:8e-142	Eimeria acervulina hypothetical protein, conserved partial mRNA	.	.	.	.	.	.	.	.	.	.	.	.	.	.	.	.	.	.	.	.	.	.	.	.	.
evm.model.ctg5.280	0.720768	0.48608	Protein.evm.model.ctg5.280::evm.model.ctg5.280	2958553-2962581[+]	.	.	.	.	.	.	.	.	.	.	.	.	.	.	.	.	.	.	.	.	.	.	.	.	.	.	.	.	.
evm.model.ctg14.52	0.717301	0.525989	Protein.evm.model.ctg14.52::evm.model.ctg14.52	645140-650598[-]	.	.	.	.	.	.	.	.	.	.	.	.	.	.	.	.	.	.	.	.	.	.	.	.	.	.	.	.	.
evm.model.ctg19.6	0.714129	0.355629	Protein.evm.model.ctg19.6::evm.model.ctg19.6	104941-105094[-]	gi|157109448|ref|XM_001650625.1|	97.1	E:4e-17	Aedes aegypti AAEL000746-RA mRNA	gi|148675086|gb|EDL07033.1|	100	E:7e-25	isocitrate dehydrogenase 2 (NADP+), mitochondrial, isoform CRA_b, partial [Mus musculus]	IDHC_TOBAC	100	E:8e-26	RecName: Full=Isocitrate dehydrogenase [NADP];^Eukaryota; Viridiplantae; Streptophyta; Embryophyta; Tracheophyta; Spermatophyta; Magnoliophyta; eudicotyledons; Gunneridae; Pentapetalae; asterids; lamiids; Solanales; Solanaceae; Nicotianoideae; Nicotianeae; Nicotiana	IDHC_TOBAC	100	E:7e-26	RecName: Full=Isocitrate dehydrogenase [NADP];^Eukaryota; Viridiplantae; Streptophyta; Embryophyta; Tracheophyta; Spermatophyta; Magnoliophyta; eudicotyledons; Gunneridae; Pentapetalae; asterids; lamiids; Solanales; Solanaceae; Nicotianoideae; Nicotianeae; Nicotiana	PF00180.19	Iso_dh	Isocitrate/isopropylmalate dehydrogenase	.	.	.	.	.	GO:0006097|glyoxylate cycle;GO:0006102|isocitrate metabolic process;GO:0006099|tricarboxylic acid cycleGO:0055114|oxidation-reduction process	GO:0004450|isocitrate dehydrogenase (NADP+) activity;GO:0000287|magnesium ion binding;GO:0051287|NAD bindingGO:0016616|oxidoreductase activity, acting on the CH-OH group of donors, NAD or NADP as acceptor	GO:0005737|cytoplasm	.	.
evm.model.ctg9.229	0.711866	0.392205	Protein.evm.model.ctg9.229::evm.model.ctg9.229	2242711-2249493[-]	gi|914997950|ref|XM_013391960.1|	3463	E:0	Eimeria acervulina hypothetical protein partial mRNA	gi|1205896414|gb|OWF46104.1|	132	E:1e-27	Extracellular matrix protein A [Mizuhopecten yessoensis]	YCR2_BACTK	53.1	E:9e-06	RecName: Full=Uncharacterized 29.1 kDa protein in cryB1 5'region;^Bacteria; Firmicutes; Bacilli; Bacillales; Bacillaceae; Bacillus; Bacillus cereus group	.	.	.	.	.	.	.	.	.	.	.	.	.	.	.	.	.
evm.model.ctg19.27	0.711481	0.283762	Protein.evm.model.ctg19.27::evm.model.ctg19.27	240010-250315[-]	gi|914995404|ref|XM_013391174.1|	2939	E:0	Eimeria acervulina LPS glycosyltransferase of possible cyanobacterial origin, related partial mRNA	gi|1003730008|ref|XP_015735609.1|	289	E:2e-80	PREDICTED: 1,4-alpha-glucan-branching enzyme isoform X4 [Coturnix japonica]	GLGB_DICDI	305	E:1e-87	RecName: Full=1,4-alpha-glucan-branching enzyme;^Eukaryota; Amoebozoa; Mycetozoa; Dictyosteliida; Dictyostelium	GLGB_ASPOR	342	E:2e-100	RecName: Full=1,4-alpha-glucan-branching enzyme;^Eukaryota; Fungi; Dikarya; Ascomycota; Pezizomycotina; Eurotiomycetes; Eurotiomycetidae; Eurotiales; Aspergillaceae; Aspergillus	PF02922.17	CBM_48	Carbohydrate-binding module 48 (Isoamylase N-terminal domain)	.	.	.	.	.	GO:0005978|glycogen biosynthetic processGO:0005975|carbohydrate metabolic process	GO:0003844|1,4-alpha-glucan branching enzyme activity;GO:0043169|cation binding;GO:0004553|hydrolase activity, hydrolyzing O-glycosyl compoundsGO:0004553|hydrolase activity, hydrolyzing O-glycosyl compounds;GO:0003824|catalytic activity	.	K00700|glgB; 1,4-alpha-glucan branching enzyme [EC:2.4.1.18]	map01100|Metabolic pathways;map00500|Starch and sucrose metabolism;map01110|Biosynthesis of secondary metabolites
evm.model.ctg2.421	0.7106	0.506908	Protein.evm.model.ctg2.421::evm.model.ctg2.421	4105384-4106157[-]	.	.	.	.	.	.	.	.	.	.	.	.	.	.	.	.	.	.	.	.	.	.	.	.	.	.	.	.	.
evm.model.ctg10.39	0.70145	0.552768	Protein.evm.model.ctg10.39::evm.model.ctg10.39	388667-388987[-]	gi|915011600|ref|XM_013396010.1|	593	E:3e-166	Eimeria acervulina hypothetical protein, conserved partial mRNA	.	.	.	.	.	.	.	.	.	.	.	.	.	.	.	.	.	.	.	.	.	.	.	.	.
evm.model.ctg9.214	0.690387	0.261083	Protein.evm.model.ctg9.214::evm.model.ctg9.214	2134018-2136419[-]	gi|916516651|ref|XM_013502673.1|	904	E:0	Eimeria mitis hypothetical protein, conserved partial mRNA	gi|1124039641|ref|XP_019577945.1|	62.8	E:1e-08	PREDICTED: uncharacterized protein At4g15545 [Rhinolophus sinicus]	Y4554_ARATH	61.2	E:1e-09	RecName: Full=Uncharacterized protein At4g15545;^Eukaryota; Viridiplantae; Streptophyta; Embryophyta; Tracheophyta; Spermatophyta; Magnoliophyta; eudicotyledons; Gunneridae; Pentapetalae; rosids; malvids; Brassicales; Brassicaceae; Camelineae; Arabidopsis	Y4554_ARATH	89	E:2e-19	RecName: Full=Uncharacterized protein At4g15545;^Eukaryota; Viridiplantae; Streptophyta; Embryophyta; Tracheophyta; Spermatophyta; Magnoliophyta; eudicotyledons; Gunneridae; Pentapetalae; rosids; malvids; Brassicales; Brassicaceae; Camelineae; Arabidopsis	.	.	.	ENOG4111Y4K	NA	.	.	.	GO:0006810|transport	GO:0022857|transmembrane transporter activity	GO:0016021|integral component of membrane;GO:0005886|plasma membrane	.	.
evm.model.ctg18.27	0.689637	0.446584	Protein.evm.model.ctg18.27::evm.model.ctg18.27	409833-413090[+]	gi|915006662|ref|XM_013394653.1|	1988	E:0	Eimeria acervulina sulfate adenylyltransferas-adenylylsulfate kinase, putative partial mRNA	gi|521029781|gb|EPQ11568.1|	113	E:3e-23	Bifunctional 3'-phosphoadenosine 5'-phosphosulfate synthase 1 [Myotis brandtii]	SATC_AQUAE	355	E:7e-113	RecName: Full=Probable bifunctional SAT/APS kinase;^Bacteria; Aquificae; Aquificales; Aquificaceae; Aquifex	SATC_AQUAE	378	E:1e-121	RecName: Full=Probable bifunctional SAT/APS kinase;^Bacteria; Aquificae; Aquificales; Aquificaceae; Aquifex	PF14306.5	PUA_2	PUA-like domain	COG0529	Catalyzes the synthesis of activated sulfate (By similarity)	.	.	.	GO:0070814|hydrogen sulfide biosynthetic process;GO:0010134|sulfate assimilation via adenylyl sulfate reduction;GO:0019379|sulfate assimilation, phosphoadenylyl sulfate reduction by phosphoadenylyl-sulfate reductase (thioredoxin);GO:0000096|sulfur amino acid metabolic process	GO:0004020|adenylylsulfate kinase activity;GO:0005524|ATP binding;GO:0004781|sulfate adenylyltransferase (ATP) activityGO:0004781|sulfate adenylyltransferase (ATP) activity	.	K00958|sat, met3; sulfate adenylyltransferase [EC:2.7.7.4]	map00920|Sulfur metabolism;map00261|Monobactam biosynthesis;map00450|Selenocompound metabolism;map01100|Metabolic pathways;map00230|Purine metabolism;map01120|Microbial metabolism in diverse environments;map01130|Biosynthesis of antibiotics
evm.model.ctg4.226	0.685921	0.339997	Protein.evm.model.ctg4.226::evm.model.ctg4.226	2307552-2307737[+]	gi|915007606|ref|XM_013394912.1|	206	E:9e-50	Eimeria acervulina hypothetical protein partial mRNA	.	.	.	.	.	.	.	.	.	.	.	.	.	.	.	.	.	.	.	.	.	.	.	.	.
evm.model.ctg11.62	0.684617	0.781245	Protein.evm.model.ctg11.62::evm.model.ctg11.62	648443-648655[-]	.	.	.	.	.	.	.	.	.	.	.	.	.	.	.	.	.	.	.	.	.	.	.	.	.	.	.	.	.
evm.model.ctg2.391	0.679345	0.555078	Protein.evm.model.ctg2.391::evm.model.ctg2.391	3812025-3813245[-]	.	.	.	.	gi|1348561829|ref|XP_023973835.1|	147	E:9e-41	probable beta-tubulin polyglutamylase [Physeter catodon]	TTLL6_MOUSE	110	E:4e-30	RecName: Full=Tubulin polyglutamylase TTLL6;^Eukaryota; Metazoa; Chordata; Craniata; Vertebrata; Euteleostomi; Mammalia; Eutheria; Euarchontoglires; Glires; Rodentia; Myomorpha; Muroidea; Muridae; Murinae; Mus; Mus	TTL6A_TETTS	118	E:1e-29	RecName: Full=Probable beta-tubulin polyglutamylase;^Eukaryota; Alveolata; Ciliophora; Intramacronucleata; Oligohymenophorea; Hymenostomatida; Tetrahymenina; Tetrahymenidae; Tetrahymena	PF03133.14	TTL	Tubulin-tyrosine ligase family	.	.	.	.	.	GO:0018095|protein polyglutamylationGO:0006464|cellular protein modification process	GO:0005524|ATP binding;GO:0015631|tubulin binding;GO:0070740|tubulin-glutamic acid ligase activity	GO:0005929|cilium;GO:0005737|cytoplasm;GO:0005874|microtubule	K16582|TTLL6_13; tubulin polyglutamylase TTLL6/13 [EC:6.-.-.-]	.
evm.model.ctg15.40	0.677124	0.418868	Protein.evm.model.ctg15.40::evm.model.ctg15.40	469691-469984[-]	.	.	.	.	.	.	.	.	.	.	.	.	.	.	.	.	.	.	.	.	.	.	.	.	.	.	.	.	.
evm.model.ctg3.326	0.672236	0.386296	Protein.evm.model.ctg3.326::evm.model.ctg3.326	2856903-2860993[+]	.	.	.	.	.	.	.	.	.	.	.	.	.	.	.	.	.	.	.	.	.	.	.	.	.	.	.	.	.
evm.model.ctg3.358	0.671712	0.322983	Protein.evm.model.ctg3.358::evm.model.ctg3.358	3158943-3159753[-]	gi|914995952|ref|XM_013391342.1|	961	E:0	Eimeria acervulina hypothetical protein, conserved partial mRNA	.	.	.	.	.	.	.	.	.	.	.	.	.	.	.	.	.	.	.	.	.	.	.	.	.
evm.model.ctg1.51	0.667569	0.236165	Protein.evm.model.ctg1.51::evm.model.ctg1.51	589380-590742[-]	gi|914996416|ref|XM_013391502.1|	1303	E:0	Eimeria acervulina RNA-binding protein, putative partial mRNA	.	.	.	.	.	.	.	.	.	.	.	.	PF00085.19	Thioredoxin	Thioredoxin	.	.	.	.	.	GO:0045454|cell redox homeostasis	.	.	.	.
evm.model.ctg3.189	0.666542	0.349594	Protein.evm.model.ctg3.189::evm.model.ctg3.189	1578519-1579785[-]	gi|915135039|ref|XM_013480813.1|	627	E:5e-176	Eimeria maxima 18 kDa cyclophilin, putative partial mRNA	gi|1344775180|ref|XP_023934038.1|	172	E:1e-50	peptidyl-prolyl cis-trans isomerase-like [Bicyclus anynana]	PPIA_NEOCA	178	E:7e-55	RecName: Full=Peptidyl-prolyl cis-trans isomerase;^Eukaryota; Alveolata; Apicomplexa; Conoidasida; Coccidia; Eucoccidiorida; Eimeriorina; Sarcocystidae; Neospora	PPIA_NEOCA	184	E:4e-57	RecName: Full=Peptidyl-prolyl cis-trans isomerase;^Eukaryota; Alveolata; Apicomplexa; Conoidasida; Coccidia; Eucoccidiorida; Eimeriorina; Sarcocystidae; Neospora	PF00160.20	Pro_isomerase	Cyclophilin type peptidyl-prolyl cis-trans isomerase/CLD	COG0652	peptidyl-prolyl cis-trans isomerase activity	.	.	.	GO:0006457|protein foldingGO:0000413|protein peptidyl-prolyl isomerization	GO:0003755|peptidyl-prolyl cis-trans isomerase activityGO:0003755|peptidyl-prolyl cis-trans isomerase activity	.	.	.
evm.model.ctg7.275	0.665892	0.370198	Protein.evm.model.ctg7.275::evm.model.ctg7.275	3034412-3035844[-]	gi|914995238|ref|XM_013391118.1|	558	E:1e-155	Eimeria acervulina hypothetical protein, conserved partial mRNA	.	.	.	.	.	.	.	.	.	.	.	.	.	.	.	.	.	.	.	.	.	.	.	.	.
evm.model.ctg6.202	0.663457	0.5945	Protein.evm.model.ctg6.202::evm.model.ctg6.202	2390799-2395445[+]	gi|915015807|ref|XM_013397285.1|	416	E:1e-112	Eimeria acervulina hypothetical protein, conserved partial mRNA	.	.	.	.	.	.	.	.	.	.	.	.	.	.	.	.	.	.	.	.	.	.	.	.	.
evm.model.ctg14.18	0.660268	0.466026	Protein.evm.model.ctg14.18::evm.model.ctg14.18	302460-302780[-]	.	.	.	.	.	.	.	.	.	.	.	.	.	.	.	.	.	.	.	.	.	.	.	.	.	.	.	.	.
evm.model.ctg1.471	0.659484	0.515451	Protein.evm.model.ctg1.471::evm.model.ctg1.471	4144694-4145068[-]	.	.	.	.	.	.	.	.	.	.	.	.	.	.	.	.	.	.	.	.	.	.	.	.	.	.	.	.	.
evm.model.ctg1.97	0.658109	0.490687	Protein.evm.model.ctg1.97::evm.model.ctg1.97	1008297-1011967[-]	.	.	.	.	.	.	.	.	.	.	.	.	.	.	.	.	.	.	.	.	.	.	.	.	.	.	.	.	.
evm.model.ctg10.17	0.657444	0.373572	Protein.evm.model.ctg10.17::evm.model.ctg10.17	183518-183811[-]	gi|672196230|ref|XM_008818576.1|	78.7	E:3e-11	Plasmodium inui San Antonio 1 molecular chaperone HtpG partial mRNA	gi|313759944|gb|ADR79283.1|	52.4	E:5e-08	Hsp90 alpha1 [Brachionus ibericus]	HSP90_EIMTE	54.7	E:9e-10	RecName: Full=Heat shock protein 90;^Eukaryota; Alveolata; Apicomplexa; Conoidasida; Coccidia; Eucoccidiorida; Eimeriorina; Eimeriidae; Eimeria	HSP90_EIMTE	69.7	E:2e-13	RecName: Full=Heat shock protein 90;^Eukaryota; Alveolata; Apicomplexa; Conoidasida; Coccidia; Eucoccidiorida; Eimeriorina; Eimeriidae; Eimeria	.	.	.	.	.	.	.	.	GO:0006457|protein folding;GO:0006950|response to stress	GO:0005524|ATP binding;GO:0051082|unfolded protein binding	GO:0005737|cytoplasm	.	.
evm.model.ctg13.25	0.639406	0.368378	Protein.evm.model.ctg13.25::evm.model.ctg13.25	427371-429270[+]	gi|915008417|ref|XM_013395136.1|	322	E:7e-84	Eimeria acervulina hypothetical protein partial mRNA	.	.	.	.	.	.	.	.	.	.	.	.	.	.	.	.	.	.	.	.	.	.	.	.	.
evm.model.ctg1.191	0.636692	0.330916	Protein.evm.model.ctg1.191::evm.model.ctg1.191	1781590-1787602[+]	gi|915005400|ref|XM_013394277.1|	78.7	E:5e-11	Eimeria acervulina hypothetical protein, conserved partial mRNA	.	.	.	.	.	.	.	.	.	.	.	.	.	.	.	.	.	.	.	.	.	.	.	.	.
evm.model.ctg6.205	0.634774	0.384545	Protein.evm.model.ctg6.205::evm.model.ctg6.205	2408211-2409124[+]	.	.	.	.	.	.	.	.	.	.	.	.	.	.	.	.	.	.	.	.	.	.	.	.	.	.	.	.	.
evm.model.ctg7.9	0.624	0.481772	Protein.evm.model.ctg7.9::evm.model.ctg7.9	155711-157095[+]	.	.	.	.	.	.	.	.	.	.	.	.	.	.	.	.	.	.	.	.	.	.	.	.	.	.	.	.	.
evm.model.ctg5.37	0.621519	0.444118	Protein.evm.model.ctg5.37::evm.model.ctg5.37	597807-598022[-]	.	.	.	.	.	.	.	.	.	.	.	.	.	.	.	.	.	.	.	.	.	.	.	.	.	.	.	.	.
evm.model.ctg6.420	0.61628	0.441736	Protein.evm.model.ctg6.420::evm.model.ctg6.420	4384885-4388782[+]	gi|915005007|ref|XM_013394150.1|	2043	E:0	Eimeria acervulina subtilase family serine protease, putative partial mRNA	gi|1348561378|ref|XP_023973797.1|	109	E:3e-22	uncharacterized protein LOC112063122, partial [Physeter catodon]	ISP1_BACSU	53.1	E:6e-06	RecName: Full=Major intracellular serine protease;^Bacteria; Firmicutes; Bacilli; Bacillales; Bacillaceae; Bacillus	ISP1_BACSU	64.7	E:9e-10	RecName: Full=Major intracellular serine protease;^Bacteria; Firmicutes; Bacilli; Bacillales; Bacillaceae; Bacillus	PF00082.21	Peptidase_S8	Subtilase family	COG1404	peptidase (S8 and S53, subtilisin, kexin, sedolisin	.	.	.	GO:0006508|proteolysis	GO:0004252|serine-type endopeptidase activityGO:0004252|serine-type endopeptidase activity	GO:0005737|cytoplasm	K13275|isp; major intracellular serine protease [EC:3.4.21.-]	.
evm.model.ctg4.145	0.591202	0.415559	Protein.evm.model.ctg4.145::evm.model.ctg4.145	1553557-1555894[-]	gi|915011169|ref|XM_013395892.1|	3535	E:0	Eimeria acervulina hypothetical protein, conserved partial mRNA	.	.	.	.	.	.	.	.	RMI1_ARATH	65.5	E:1e-09	RecName: Full=RecQ-mediated genome instability protein 1;^Eukaryota; Viridiplantae; Streptophyta; Embryophyta; Tracheophyta; Spermatophyta; Magnoliophyta; eudicotyledons; Gunneridae; Pentapetalae; rosids; malvids; Brassicales; Brassicaceae; Camelineae; Arabidopsis	PF08585.11	RMI1_N	RecQ mediated genome instability protein	.	.	.	.	.	GO:0000712|resolution of meiotic recombination intermediates	GO:0000166|nucleotide binding	.	K10990|RMI1, BRAP75; RecQ-mediated genome instability protein 1	map03460|Fanconi anemia pathway
evm.model.ctg17.21	0.588789	0.513766	Protein.evm.model.ctg17.21::evm.model.ctg17.21	224241-225017[-]	.	.	.	.	.	.	.	.	.	.	.	.	.	.	.	.	.	.	.	.	.	.	.	.	.	.	.	.	.
evm.model.ctg4.216	0.575245	0.181458	Protein.evm.model.ctg4.216::evm.model.ctg4.216	2244126-2244422[-]	.	.	.	.	.	.	.	.	.	.	.	.	.	.	.	.	.	.	.	.	.	.	.	.	.	.	.	.	.
evm.model.ctg3.248	0.573265	0.283001	Protein.evm.model.ctg3.248::evm.model.ctg3.248	2099638-2101580[+]	.	.	.	.	.	.	.	.	.	.	.	.	.	.	.	.	.	.	.	.	.	.	.	.	.	.	.	.	.
evm.model.ctg1.137	0.571184	0.332995	Protein.evm.model.ctg1.137::evm.model.ctg1.137	1239004-1240677[-]	gi|915017205|ref|XM_013397710.1|	1964	E:0	Eimeria acervulina hypothetical protein, conserved partial mRNA	.	.	.	.	.	.	.	.	.	.	.	.	.	.	.	.	.	.	.	.	.	.	.	.	.
evm.model.ctg9.108	0.569388	0.482211	Protein.evm.model.ctg9.108::evm.model.ctg9.108	1186602-1189166[+]	gi|914998594|ref|XM_013392158.1|	78.7	E:4e-11	Eimeria acervulina hypothetical protein, conserved partial mRNA	gi|241730208|ref|XP_002413818.1|	67	E:1e-10	programmed cell death protein, putative [Ixodes scapularis]	RRP5_MOUSE	50.8	E:7e-07	RecName: Full=Protein RRP5 homolog;^Eukaryota; Metazoa; Chordata; Craniata; Vertebrata; Euteleostomi; Mammalia; Eutheria; Euarchontoglires; Glires; Rodentia; Myomorpha; Muroidea; Muridae; Murinae; Mus; Mus	RRP5_BOVIN	63.2	E:6e-11	RecName: Full=Protein RRP5 homolog;^Eukaryota; Metazoa; Chordata; Craniata; Vertebrata; Euteleostomi; Mammalia; Eutheria; Laurasiatheria; Cetartiodactyla; Ruminantia; Pecora; Bovidae; Bovinae; Bos	PF05843.13	Suf	Suppressor of forked protein (Suf)	COG0539	thus facilitating recognition of the initiation point. It is needed to translate mRNA with a short Shine-Dalgarno (SD) purine-rich sequence (By similarity)	.	.	.	GO:0000466|maturation of 5.8S rRNA from tricistronic rRNA transcript (SSU-rRNA, 5.8S rRNA, LSU-rRNA);GO:0000462|maturation of SSU-rRNA from tricistronic rRNA transcript (SSU-rRNA, 5.8S rRNA, LSU-rRNA);GO:0006397|mRNA processingGO:0006397|mRNA processing	GO:0003723|RNA binding	GO:0005730|nucleolus;GO:0032040|small-subunit processomeGO:0005634|nucleus	K14792|RRP5, PDCD11; rRNA biogenesis protein RRP5	.
evm.model.ctg1.528	0.557808	0.169718	Protein.evm.model.ctg1.528::evm.model.ctg1.528	5046050-5050706[-]	gi|915004130|ref|XM_013393874.1|	222	E:1e-54	Eimeria acervulina very long-chain acyl-CoA synthetase, putative partial mRNA	.	.	.	.	.	.	.	.	.	.	.	.	.	.	.	.	.	.	.	.	.	.	.	.	.
evm.model.ctg2.220	0.555597	0.114952	Protein.evm.model.ctg2.220::evm.model.ctg2.220	2098146-2101003[+]	gi|914998012|ref|XM_013391977.1|	4272	E:0	Eimeria acervulina zinc carboxypeptidase, putative partial mRNA	.	.	.	.	.	.	.	.	.	.	.	.	.	.	.	.	.	.	.	.	.	.	.	.	.
evm.model.ctg6.24	0.553231	0.276965	Protein.evm.model.ctg6.24::evm.model.ctg6.24	192091-193077[-]	gi|915000557|ref|XM_013392804.1|	200	E:1e-47	Eimeria acervulina hypothetical protein partial mRNA	.	.	.	.	.	.	.	.	.	.	.	.	.	.	.	.	.	.	.	.	.	.	.	.	.
evm.model.ctg6.248	0.53631	0.515889	Protein.evm.model.ctg6.248::evm.model.ctg6.248	2810272-2810451[+]	.	.	.	.	.	.	.	.	.	.	.	.	.	.	.	.	.	.	.	.	.	.	.	.	.	.	.	.	.
evm.model.ctg5.75	0.535486	0.421882	Protein.evm.model.ctg5.75::evm.model.ctg5.75	887977-891238[+]	gi|914995591|ref|XM_013391226.1|	418	E:6e-113	Eimeria acervulina hypothetical protein, conserved partial mRNA	gi|1191034149|ref|XP_020894193.1|	101	E:5e-22	cytochrome b561-like [Exaiptasia pallida]	ACFR1_ARATH	90.5	E:6e-20	RecName: Full=Transmembrane ascorbate ferrireductase 1;^Eukaryota; Viridiplantae; Streptophyta; Embryophyta; Tracheophyta; Spermatophyta; Magnoliophyta; eudicotyledons; Gunneridae; Pentapetalae; rosids; malvids; Brassicales; Brassicaceae; Camelineae; Arabidopsis	ACFR2_ARATH	91.3	E:3e-20	RecName: Full=Probable transmembrane ascorbate ferrireductase 2;^Eukaryota; Viridiplantae; Streptophyta; Embryophyta; Tracheophyta; Spermatophyta; Magnoliophyta; eudicotyledons; Gunneridae; Pentapetalae; rosids; malvids; Brassicales; Brassicaceae; Camelineae; Arabidopsis	PF03188.15	Cytochrom_B561	Eukaryotic cytochrome b561	ENOG4111FKI	Cytochrome	.	.	.	GO:0055114|oxidation-reduction process	GO:0046872|metal ion binding;GO:0016491|oxidoreductase activity	GO:0005794|Golgi apparatus;GO:0016021|integral component of membrane	K08360|CYB561; cytochrome b-561	.
evm.model.ctg1.134	0.533115	0.598461	Protein.evm.model.ctg1.134::evm.model.ctg1.134	1195245-1195442[+]	.	.	.	.	.	.	.	.	.	.	.	.	.	.	.	.	.	.	.	.	.	.	.	.	.	.	.	.	.
evm.model.ctg7.91	0.527044	0.130131	Protein.evm.model.ctg7.91::evm.model.ctg7.91	1219751-1225352[+]	gi|915000893|ref|XM_013392890.1|	1997	E:0	Eimeria acervulina MORN repeat-containing protein, related partial mRNA	gi|1387714497|gb|PWA14075.1|	104	E:4e-27	hypothetical protein CCH79_00016744 [Gambusia affinis]	R10B1_HUMAN	105	E:1e-25	RecName: Full=Radial spoke head 10 homolog B;^Eukaryota; Metazoa; Chordata; Craniata; Vertebrata; Euteleostomi; Mammalia; Eutheria; Euarchontoglires; Primates; Haplorrhini; Catarrhini; Hominidae; Homo	R10B2_HUMAN	109	E:6e-23	RecName: Full=Radial spoke head 10 homolog B2;^Eukaryota; Metazoa; Chordata; Craniata; Vertebrata; Euteleostomi; Mammalia; Eutheria; Euarchontoglires; Primates; Haplorrhini; Catarrhini; Hominidae; Homo	PF02493.19	MORN	MORN repeat	COG4642	whole genome shotgun sequence	.	.	.	.	.	.	.	.
evm.model.ctg9.38	0.523286	0.0962315	Protein.evm.model.ctg9.38::evm.model.ctg9.38	491763-492620[-]	.	.	.	.	.	.	.	.	.	.	.	.	.	.	.	.	.	.	.	.	.	.	.	.	.	.	.	.	.
evm.model.ctg6.407	0.517767	0.115048	Protein.evm.model.ctg6.407::evm.model.ctg6.407	4187182-4188594[-]	gi|915011399|ref|XM_013395955.1|	287	E:6e-74	Eimeria acervulina hypothetical protein, conserved partial mRNA	.	.	.	.	.	.	.	.	.	.	.	.	.	.	.	.	.	.	.	.	.	.	.	.	.
evm.model.ctg3.323	0.471203	0.173687	Protein.evm.model.ctg3.323::evm.model.ctg3.323	2812196-2814292[+]	gi|915013924|ref|XM_013396694.1|	697	E:0	Eimeria acervulina copper-transporting ATPase 1, putative partial mRNA	.	.	.	.	HMA5_ORYSJ	53.9	E:2e-06	RecName: Full=Copper-transporting ATPase HMA5 {ECO:0000305};^Eukaryota; Viridiplantae; Streptophyta; Embryophyta; Tracheophyta; Spermatophyta; Magnoliophyta; Liliopsida; Poales; Poaceae; BOP clade; Oryzoideae; Oryzeae; Oryzinae; Oryza	HMA5_ORYSJ	61.2	E:9e-09	RecName: Full=Copper-transporting ATPase HMA5 {ECO:0000305};^Eukaryota; Viridiplantae; Streptophyta; Embryophyta; Tracheophyta; Spermatophyta; Magnoliophyta; Liliopsida; Poales; Poaceae; BOP clade; Oryzoideae; Oryzeae; Oryzinae; Oryza	.	.	.	COG2217	p-type ATPase	.	.	.	GO:0010273|detoxification of copper ion;GO:0030001|metal ion transport	GO:0019829|cation-transporting ATPase activity;GO:0005507|copper ion binding;GO:0000166|nucleotide binding	GO:0016021|integral component of membrane	K17686|copA, ATP7; Cu+-exporting ATPase [EC:3.6.3.54]	.
evm.model.ctg1.71	0.459305	0.535137	Protein.evm.model.ctg1.71::evm.model.ctg1.71	730057-731447[-]	.	.	.	.	.	.	.	.	.	.	.	.	.	.	.	.	.	.	.	.	.	.	.	.	.	.	.	.	.
evm.model.ctg9.52	0.451107	0.389175	Protein.evm.model.ctg9.52::evm.model.ctg9.52	592232-592438[+]	gi|915001882|ref|XM_013393167.1|	383	E:4e-103	Eimeria acervulina hypothetical protein, conserved partial mRNA	.	.	.	.	.	.	.	.	.	.	.	.	.	.	.	.	.	.	.	.	.	.	.	.	.
evm.model.ctg9.3	0.446902	0.373647	Protein.evm.model.ctg9.3::evm.model.ctg9.3	57132-57337[-]	gi|915016731|ref|XM_013397568.1|	381	E:2e-102	Eimeria acervulina hypothetical protein, conserved partial mRNA	.	.	.	.	.	.	.	.	.	.	.	.	.	.	.	.	.	.	.	.	.	.	.	.	.
evm.model.ctg13.19	0.419337	0.14523	Protein.evm.model.ctg13.19::evm.model.ctg13.19	399139-403556[-]	.	.	.	.	gi|919014951|ref|XP_013391855.1|	248	E:4e-75	probable tubulin polyglutamylase TTLL9 [Lingula anatina]	TTLL9_BOVIN	234	E:3e-71	RecName: Full=Probable tubulin polyglutamylase TTLL9;^Eukaryota; Metazoa; Chordata; Craniata; Vertebrata; Euteleostomi; Mammalia; Eutheria; Laurasiatheria; Cetartiodactyla; Ruminantia; Pecora; Bovidae; Bovinae; Bos	TTLL9_BOVIN	234	E:3e-71	RecName: Full=Probable tubulin polyglutamylase TTLL9;^Eukaryota; Metazoa; Chordata; Craniata; Vertebrata; Euteleostomi; Mammalia; Eutheria; Laurasiatheria; Cetartiodactyla; Ruminantia; Pecora; Bovidae; Bovinae; Bos	PF03133.14	TTL	Tubulin-tyrosine ligase family	ENOG410XQDM	Tubulin tyrosine ligase-like family, member	.	.	.	GO:0006464|cellular protein modification processGO:0006464|cellular protein modification process	GO:0005524|ATP binding;GO:0016874|ligase activity	GO:0005929|cilium;GO:0005737|cytoplasm;GO:0005874|microtubule	K16603|TTLL9; tubulin polyglutamylase TTLL9 [EC:6.-.-.-]	.
evm.model.ctg16.120	0.389012	0.109726	Protein.evm.model.ctg16.120::evm.model.ctg16.120	1178140-1178962[+]	gi|915005993|ref|XM_013394451.1|	291	E:4e-75	Eimeria acervulina hypothetical protein, conserved partial mRNA	.	.	.	.	.	.	.	.	.	.	.	.	.	.	.	.	.	.	.	.	.	.	.	.	.
evm.model.ctg7.239	0.370387	0.217257	Protein.evm.model.ctg7.239::evm.model.ctg7.239	2787087-2787398[+]	.	.	.	.	.	.	.	.	.	.	.	.	.	.	.	.	.	.	.	.	.	.	.	.	.	.	.	.	.
evm.model.ctg16.18	0.334396	0.425366	Protein.evm.model.ctg16.18::evm.model.ctg16.18	294320-294664[+]	.	.	.	.	.	.	.	.	.	.	.	.	.	.	.	.	.	.	.	.	.	.	.	.	.	.	.	.	.
evm.model.ctg9.171	0.301749	0.227028	Protein.evm.model.ctg9.171::evm.model.ctg9.171	1717728-1718285[+]	.	.	.	.	.	.	.	.	.	.	.	.	.	.	.	.	.	.	.	.	.	.	.	.	.	.	.	.	.
evm.model.ctg4.158	0.297019	0.452003	Protein.evm.model.ctg4.158::evm.model.ctg4.158	1681329-1681511[-]	gi|915012581|ref|XM_013396282.1|	333	E:4e-88	Eimeria acervulina hypothetical protein, conserved partial mRNA	.	.	.	.	.	.	.	.	.	.	.	.	.	.	.	.	.	.	.	.	.	.	.	.	.
evm.model.ctg1.183	0.278711	0.222077	Protein.evm.model.ctg1.183::evm.model.ctg1.183	1612762-1613071[+]	gi|915001514|ref|XM_013393051.1|	422	E:1e-114	Eimeria acervulina hypothetical protein, conserved partial mRNA	.	.	.	.	.	.	.	.	.	.	.	.	.	.	.	.	.	.	.	.	.	.	.	.	.

## Sheet: Table S2
Table S2 Correlation Analysis and Functional Description of AP2 Transcription Factors with Other Genes in the Sexual development Transition Module of WT.
gene_id	evm.model.ctg3.304	evm.model.ctg3.334	Prot_ID	Prot_Coords	NT_TopHit	NT_Score	NT_Evalue	NT_Description	NR_TopHit	NR_Score	NR_Evalue	NR_Description	BLASTX_Sprot_TopHit	BLASTX_Score	BLASTX_Evalue	BLASTX_Description	BLASTP_Sprot_TopHit	BLASTP_Score	BLASTP_Evalue	BLASTP_Description	PFAM_TopHit	PFAM_Name	PFAM_Description	eggNOG_TopHit	eggNOG_Description	SignalP	TmHMM	RNAMMER	GO_biological_process	GO_molecular_function	GO_cellular_component	KO	MAP
evm.model.ctg3.334	0.807526	1	Protein.evm.model.ctg3.334::evm.model.ctg3.334	2960285-2963755[+]	gi|914997007|ref|XM_013391661.1|	6277	E:0	Eimeria acervulina hypothetical protein, conserved partial mRNA	.	.	.	.	.	.	.	.	.	.	.	.	PF00847.19	AP2	AP2 domain	.	.	.	.	.	GO:0006355|regulation of transcription, DNA-templated	GO:0003700|transcription factor activity, sequence-specific DNA binding	.	.	.
evm.model.ctg13.113	0.878734	0.812201	Protein.evm.model.ctg13.113::evm.model.ctg13.113	1179296-1182273[+]	gi|915000697|ref|XM_013392840.1|	717	E:0	Eimeria acervulina hypothetical protein, conserved partial mRNA	gi|1297757448|ref|XP_023056374.1|	209	E:2e-59	SNF1-related protein kinase catalytic subunit alpha KIN11-like [Piliocolobus tephrosceles]	OSK1_ORYSJ	154	E:6e-40	RecName: Full=Serine/threonine protein kinase OSK1 {ECO:0000303|PubMed:9870704};^Eukaryota; Viridiplantae; Streptophyta; Embryophyta; Tracheophyta; Spermatophyta; Magnoliophyta; Liliopsida; Poales; Poaceae; BOP clade; Oryzoideae; Oryzeae; Oryzinae; Oryza	AAPK2_CAEEL	155	E:6e-40	RecName: Full=5'-AMP-activated protein kinase catalytic subunit alpha-2;^Eukaryota; Metazoa; Ecdysozoa; Nematoda; Chromadorea; Rhabditida; Rhabditoidea; Rhabditidae; Peloderinae; Caenorhabditis	PF00069.24	Pkinase	Protein kinase domain	ENOG410XNQ0	CAMK family protein kinase	.	.	.	GO:0042149|cellular response to glucose starvation;GO:0008340|determination of adult lifespan;GO:0035262|gonad morphogenesis;GO:0035556|intracellular signal transduction;GO:0032007|negative regulation of TOR signaling;GO:0018105|peptidyl-serine phosphorylation;GO:0061066|positive regulation of dauer larval developmentGO:0006468|protein phosphorylation	GO:0004679|AMP-activated protein kinase activity;GO:0005524|ATP binding;GO:0035174|histone serine kinase activityGO:0004672|protein kinase activity;GO:0005524|ATP binding	GO:0030424|axon;GO:0005737|cytoplasm;GO:0043025|neuronal cell body;GO:0031588|nucleotide-activated protein kinase complex;GO:0005634|nucleus	K07198|PRKAA, AMPK; 5'-AMP-activated protein kinase, catalytic alpha subunit [EC:2.7.11.11]	map04140|Regulation of autophagy;map04152|AMPK signaling pathway;map04150|mTOR signaling pathway;map04151|PI3K-Akt signaling pathway;map04068|FoxO signaling pathway;map04922|Glucagon signaling pathway;map05410|Hypertrophic cardiomyopathy (HCM);map04921|Oxytocin signaling pathway;map04710|Circadian rhythm;map04910|Insulin signaling pathway;map04931|Insulin resistance;map04932|Non-alcoholic fatty l…
evm.model.ctg3.304	1	0.807526	Protein.evm.model.ctg3.304::evm.model.ctg3.304	2726325-2731697[-]	gi|915013984|ref|XM_013396710.1|	2922	E:0	Eimeria acervulina hypothetical protein, conserved partial mRNA	gi|1297721663|ref|XP_023055154.1|	90.9	E:1e-15	GATA zinc finger domain-containing protein 14-like, partial [Piliocolobus tephrosceles]	.	.	.	.	.	.	.	.	PF00847.19	AP2	AP2 domain	.	.	.	.	.	GO:0006355|regulation of transcription, DNA-templated	GO:0003700|transcription factor activity, sequence-specific DNA binding	.	.	.
evm.model.ctg14.43	0.876742	0.79714	Protein.evm.model.ctg14.43::evm.model.ctg14.43	508870-527775[-]	gi|915004624|ref|XM_013394037.1|	12200	E:0	Eimeria acervulina AGAP005082-PA, related, related partial mRNA	gi|1321301356|ref|XP_023292594.1|	83.2	E:3e-12	vacuolar protein sorting-associated protein 13 [Lucilia cuprina]	VPS13_DROME	65.5	E:2e-08	RecName: Full=Vacuolar protein sorting-associated protein 13 {ECO:0000303|PubMed:28107480};^Eukaryota; Metazoa; Ecdysozoa; Arthropoda; Hexapoda; Insecta; Pterygota; Neoptera; Holometabola; Diptera; Brachycera; Muscomorpha; Ephydroidea; Drosophilidae; Drosophila; Sophophora	VPS13_DROME	88.2	E:3e-15	RecName: Full=Vacuolar protein sorting-associated protein 13 {ECO:0000303|PubMed:28107480};^Eukaryota; Metazoa; Ecdysozoa; Arthropoda; Hexapoda; Insecta; Pterygota; Neoptera; Holometabola; Diptera; Brachycera; Muscomorpha; Ephydroidea; Drosophilidae; Drosophila; Sophophora	PF12624.6	Chorein_N	N-terminal region of Chorein or VPS13	COG5043	Vacuolar Protein	.	.	.	GO:0019538|protein metabolic process;GO:0006623|protein targeting to vacuole	.	GO:0031902|late endosome membrane	K19525|VPS13A_C; vacuolar protein sorting-associated protein 13A/C	.
evm.model.ctg2.426	0.898325	0.789392	Protein.evm.model.ctg2.426::evm.model.ctg2.426	4119914-4122334[+]	gi|916500299|ref|XM_013495510.1|	654	E:0	Eimeria mitis armadillo/beta-catenin-like repeat protein, putative partial mRNA	gi|456494775|gb|AGG37870.1|	228	E:1e-68	sperm associated antigen 6, partial [Gallus gallus]	SPAG6_HUMAN	215	E:6e-65	RecName: Full=Sperm-associated antigen 6;^Eukaryota; Metazoa; Chordata; Craniata; Vertebrata; Euteleostomi; Mammalia; Eutheria; Euarchontoglires; Primates; Haplorrhini; Catarrhini; Hominidae; Homo	SPAG6_HUMAN	236	E:6e-73	RecName: Full=Sperm-associated antigen 6;^Eukaryota; Metazoa; Chordata; Craniata; Vertebrata; Euteleostomi; Mammalia; Eutheria; Euarchontoglires; Primates; Haplorrhini; Catarrhini; Hominidae; Homo	.	.	.	COG5064	importin subunit alpha	.	.	.	GO:0030030|cell projection organization;GO:0007286|spermatid development	.	GO:0005930|axoneme;GO:0005737|cytoplasm;GO:0005874|microtubule;GO:0015630|microtubule cytoskeleton;GO:0031514|motile cilium;GO:0005634|nucleus	.	.
evm.model.ctg10.60	0.87583	0.788589	Protein.evm.model.ctg10.60::evm.model.ctg10.60	641052-646169[+]	gi|915013898|ref|XM_013396687.1|	3602	E:0	Eimeria acervulina Kinesin-like protein KIF1B, related partial mRNA	gi|1348558727|ref|XP_023973483.1|	1013	E:0	kinesin-like protein KIF13B [Physeter catodon]	KI13B_HUMAN	409	E:6e-120	RecName: Full=Kinesin-like protein KIF13B;^Eukaryota; Metazoa; Chordata; Craniata; Vertebrata; Euteleostomi; Mammalia; Eutheria; Euarchontoglires; Primates; Haplorrhini; Catarrhini; Hominidae; Homo	KI13B_HUMAN	441	E:7e-131	RecName: Full=Kinesin-like protein KIF13B;^Eukaryota; Metazoa; Chordata; Craniata; Vertebrata; Euteleostomi; Mammalia; Eutheria; Euarchontoglires; Primates; Haplorrhini; Catarrhini; Hominidae; Homo	PF16796.4	Microtub_bd	Microtubule binding	COG5059	Kinesin family member	.	.	.	GO:0030705|cytoskeleton-dependent intracellular transport;GO:0007018|microtubule-based movement;GO:0072383|plus-end-directed vesicle transport along microtubule;GO:0006605|protein targeting;GO:0050770|regulation of axonogenesis;GO:0007165|signal transduction;GO:0042110|T cell activationGO:0007018|microtubule-based movement	GO:0071889|14-3-3 protein binding;GO:0005524|ATP binding;GO:0016887|ATPase activity;GO:0008017|microtubule binding;GO:0003777|microtubule motor activity;GO:0019901|protein kinase bindingGO:0008017|microtubule binding;GO:0003777|microtubule motor activity;GO:0005524|ATP binding	GO:0030424|axon;GO:0005737|cytoplasm;GO:0005829|cytosol;GO:0005871|kinesin complex;GO:0005874|microtubule;GO:0005902|microvillus;GO:0033270|paranode region of axon	K17914|KIF13; kinesin family member 13	.
evm.model.ctg13.110	0.916463	0.773809	Protein.evm.model.ctg13.110::evm.model.ctg13.110	1169106-1171480[-]	gi|915000705|ref|XM_013392842.1|	580	E:1e-161	Eimeria acervulina leucine rich repeat protein, putative partial mRNA	gi|71679822|gb|AAI00248.1|	157	E:3e-40	Chc1-b-prov protein [Xenopus laevis]	DAAF1_MOUSE	151	E:2e-38	RecName: Full=Dynein assembly factor 1, axonemal;^Eukaryota; Metazoa; Chordata; Craniata; Vertebrata; Euteleostomi; Mammalia; Eutheria; Euarchontoglires; Glires; Rodentia; Myomorpha; Muroidea; Muridae; Murinae; Mus; Mus	DAAF1_MOUSE	153	E:5e-39	RecName: Full=Dynein assembly factor 1, axonemal;^Eukaryota; Metazoa; Chordata; Craniata; Vertebrata; Euteleostomi; Mammalia; Eutheria; Euarchontoglires; Glires; Rodentia; Myomorpha; Muroidea; Muridae; Murinae; Mus; Mus	PF12799.6	LRR_4	Leucine Rich repeats (2 copies)	ENOG410XQAN	dynein, axonemal, assembly factor 1	.	.	.	GO:0070286|axonemal dynein complex assembly;GO:0060271|cilium assembly;GO:0003341|cilium movement;GO:0071907|determination of digestive tract left/right asymmetry;GO:0071910|determination of liver left/right asymmetry;GO:0035469|determination of pancreatic left/right asymmetry;GO:0001947|heart looping;GO:0036159|inner dynein arm assembly;GO:0060972|left/right pattern formation;GO:0030324|lung dev…	GO:0070840|dynein complex binding	GO:0005930|axoneme;GO:0005829|cytosol;GO:0016607|nuclear speck;GO:0005886|plasma membrane	.	.
evm.model.ctg6.420	0.866855	0.773302	Protein.evm.model.ctg6.420::evm.model.ctg6.420	4384885-4388782[+]	gi|915005007|ref|XM_013394150.1|	2043	E:0	Eimeria acervulina subtilase family serine protease, putative partial mRNA	gi|1348561378|ref|XP_023973797.1|	109	E:3e-22	uncharacterized protein LOC112063122, partial [Physeter catodon]	ISP1_BACSU	53.1	E:6e-06	RecName: Full=Major intracellular serine protease;^Bacteria; Firmicutes; Bacilli; Bacillales; Bacillaceae; Bacillus	ISP1_BACSU	64.7	E:9e-10	RecName: Full=Major intracellular serine protease;^Bacteria; Firmicutes; Bacilli; Bacillales; Bacillaceae; Bacillus	PF00082.21	Peptidase_S8	Subtilase family	COG1404	peptidase (S8 and S53, subtilisin, kexin, sedolisin	.	.	.	GO:0006508|proteolysis	GO:0004252|serine-type endopeptidase activityGO:0004252|serine-type endopeptidase activity	GO:0005737|cytoplasm	K13275|isp; major intracellular serine protease [EC:3.4.21.-]	.
evm.model.ctg6.134	0.860855	0.763067	Protein.evm.model.ctg6.134::evm.model.ctg6.134	1467069-1469665[-]	gi|915007739|ref|XM_013394949.1|	952	E:0	Eimeria acervulina hypothetical protein, conserved partial mRNA	.	.	.	.	.	.	.	.	.	.	.	.	.	.	.	.	.	.	.	.	.	.	.	.	.
evm.model.ctg3.85	0.855793	0.726548	Protein.evm.model.ctg3.85::evm.model.ctg3.85	770846-772422[+]	gi|915007093|ref|XM_013394771.1|	531	E:7e-147	Eimeria acervulina hypothetical protein partial mRNA	.	.	.	.	.	.	.	.	.	.	.	.	.	.	.	.	.	.	.	.	.	.	.	.	.
evm.model.ctg7.11	0.856381	0.72311	Protein.evm.model.ctg7.11::evm.model.ctg7.11	180862-185203[-]	gi|915013573|ref|XM_013396586.1|	669	E:0	Eimeria acervulina p60 katanin, putative partial mRNA	gi|1101377310|dbj|GAV04618.1|	265	E:6e-77	hypothetical protein RvY_14879 [Ramazzottius varieornatus]	KTNA1_ARATH	257	E:2e-75	RecName: Full=Katanin p60 ATPase-containing subunit A1 {ECO:0000255|HAMAP-Rule:MF_03023};^Eukaryota; Viridiplantae; Streptophyta; Embryophyta; Tracheophyta; Spermatophyta; Magnoliophyta; eudicotyledons; Gunneridae; Pentapetalae; rosids; malvids; Brassicales; Brassicaceae; Camelineae; Arabidopsis	KTNA1_ARATH	277	E:4e-83	RecName: Full=Katanin p60 ATPase-containing subunit A1 {ECO:0000255|HAMAP-Rule:MF_03023};^Eukaryota; Viridiplantae; Streptophyta; Embryophyta; Tracheophyta; Spermatophyta; Magnoliophyta; eudicotyledons; Gunneridae; Pentapetalae; rosids; malvids; Brassicales; Brassicaceae; Camelineae; Arabidopsis	PF00004.28	AAA	ATPase family associated with various cellular activities (AAA)	ENOG410XPN7	katanin p60	.	.	.	GO:0043622|cortical microtubule organization;GO:0000226|microtubule cytoskeleton organization;GO:0051013|microtubule severing;GO:0009825|multidimensional cell growth;GO:0009832|plant-type cell wall biogenesis;GO:0010091|trichome branching	GO:0005524|ATP binding;GO:0008017|microtubule binding;GO:0008568|microtubule-severing ATPase activityGO:0005524|ATP binding	GO:0005737|cytoplasm;GO:0005874|microtubule;GO:0005634|nucleus	K07767|KATNA1; katanin p60 ATPase-containing subunit A1 [EC:3.6.4.3]	.
evm.model.ctg17.16	0.737299	0.715011	Protein.evm.model.ctg17.16::evm.model.ctg17.16	189320-189613[+]	gi|914996526|ref|XM_013391536.1|	514	E:2e-142	Eimeria acervulina intraflagellar transport particle protein, putative partial mRNA	gi|1153706886|ref|XP_020293114.1|	75.1	E:1e-13	intraflagellar transport protein 88 homolog [Pseudomyrmex gracilis]	IFT88_HUMAN	63.5	E:3e-11	RecName: Full=Intraflagellar transport protein 88 homolog;^Eukaryota; Metazoa; Chordata; Craniata; Vertebrata; Euteleostomi; Mammalia; Eutheria; Euarchontoglires; Primates; Haplorrhini; Catarrhini; Hominidae; Homo	IFT88_HUMAN	63.2	E:3e-11	RecName: Full=Intraflagellar transport protein 88 homolog;^Eukaryota; Metazoa; Chordata; Craniata; Vertebrata; Euteleostomi; Mammalia; Eutheria; Euarchontoglires; Primates; Haplorrhini; Catarrhini; Hominidae; Homo	PF13432.5	TPR_16	Tetratricopeptide repeat	ENOG410XPPW	Intraflagellar transport 88 homolog (Chlamydomonas)	.	.	.	GO:0060271|cilium assembly;GO:0035735|intraciliary transport involved in cilium assembly;GO:2000785|regulation of autophagosome assembly;GO:1902017|regulation of cilium assembly	.	GO:0005814|centriole;GO:0036064|ciliary basal body;GO:0097542|ciliary tip;GO:0005929|cilium;GO:0030992|intraciliary transport particle B;GO:0031514|motile cilium	K16474|IFT88; intraflagellar transport protein 88	.
evm.model.ctg13.116	0.861198	0.708512	Protein.evm.model.ctg13.116::evm.model.ctg13.116	1216881-1218227[+]	gi|915000685|ref|XM_013392837.1|	2111	E:0	Eimeria acervulina hypothetical protein, conserved partial mRNA	.	.	.	.	.	.	.	.	.	.	.	.	PF14392.5	zf-CCHC_4	Zinc knuckle	.	.	.	.	.	.	GO:0003676|nucleic acid binding;GO:0008270|zinc ion binding	.	.	.
evm.model.ctg12.86	0.847523	0.70477	Protein.evm.model.ctg12.86::evm.model.ctg12.86	943080-946818[-]	gi|916501773|ref|XM_013496247.1|	2182	E:0	Eimeria mitis hypothetical protein partial mRNA	gi|1348558775|ref|XP_023973489.1|	839	E:0	dynein heavy chain 2, axonemal-like [Physeter catodon]	DYH2_HUMAN	622	E:0	RecName: Full=Dynein heavy chain 2, axonemal;^Eukaryota; Metazoa; Chordata; Craniata; Vertebrata; Euteleostomi; Mammalia; Eutheria; Euarchontoglires; Primates; Haplorrhini; Catarrhini; Hominidae; Homo	DYH2_HUMAN	697	E:0	RecName: Full=Dynein heavy chain 2, axonemal;^Eukaryota; Metazoa; Chordata; Craniata; Vertebrata; Euteleostomi; Mammalia; Eutheria; Euarchontoglires; Primates; Haplorrhini; Catarrhini; Hominidae; Homo	PF03028.14	Dynein_heavy	Dynein heavy chain and region D6 of dynein motor	COG5245	heavy chain	.	.	.	GO:0060285|cilium-dependent cell motility;GO:0007018|microtubule-based movementGO:0007018|microtubule-based movement	GO:0005524|ATP binding;GO:0008569|ATP-dependent microtubule motor activity, minus-end-directed;GO:0045505|dynein intermediate chain binding;GO:0045503|dynein light chain binding;GO:0051959|dynein light intermediate chain binding;GO:0003777|microtubule motor activityGO:0003777|microtubule motor activity	GO:0005858|axonemal dynein complex;GO:0005737|cytoplasm;GO:0030286|dynein complex;GO:0005874|microtubule;GO:0031514|motile ciliumGO:0030286|dynein complex	K10408|DNAH; dynein heavy chain, axonemal	map05016|Huntington's disease
evm.model.ctg17.7	0.873635	0.695198	Protein.evm.model.ctg17.7::evm.model.ctg17.7	94133-95301[-]	.	.	.	.	gi|635093896|ref|XP_008011649.1|	57	E:6e-06	PREDICTED: coiled-coil domain-containing protein 40 [Chlorocebus sabaeus]	CCD40_HUMAN	54.3	E:9e-07	RecName: Full=Coiled-coil domain-containing protein 40 {ECO:0000305};^Eukaryota; Metazoa; Chordata; Craniata; Vertebrata; Euteleostomi; Mammalia; Eutheria; Euarchontoglires; Primates; Haplorrhini; Catarrhini; Hominidae; Homo	CCD40_HUMAN	57.4	E:1e-07	RecName: Full=Coiled-coil domain-containing protein 40 {ECO:0000305};^Eukaryota; Metazoa; Chordata; Craniata; Vertebrata; Euteleostomi; Mammalia; Eutheria; Euarchontoglires; Primates; Haplorrhini; Catarrhini; Hominidae; Homo	.	.	.	ENOG410XTIY	coiled-coil domain containing 40	.	.	.	GO:0070286|axonemal dynein complex assembly;GO:0003341|cilium movement;GO:0071907|determination of digestive tract left/right asymmetry;GO:0071910|determination of liver left/right asymmetry;GO:0035469|determination of pancreatic left/right asymmetry;GO:0003351|epithelial cilium movement;GO:0060287|epithelial cilium movement involved in determination of left/right asymmetry;GO:0030317|flagellated…	.	GO:0005930|axoneme;GO:0005929|cilium;GO:0005737|cytoplasm	.	.
evm.model.ctg1.477	0.631525	0.679513	Protein.evm.model.ctg1.477::evm.model.ctg1.477	4164737-4165858[-]	gi|915006191|ref|XM_013394517.1|	2061	E:0	Eimeria acervulina hypothetical protein, conserved partial mRNA	.	.	.	.	.	.	.	.	.	.	.	.	.	.	.	.	.	.	.	.	.	.	.	.	.
evm.model.ctg10.72	0.929981	0.674796	Protein.evm.model.ctg10.72::evm.model.ctg10.72	701167-702893[-]	gi|915000493|ref|XM_013392787.1|	1530	E:0	Eimeria acervulina hypothetical protein partial mRNA	.	.	.	.	.	.	.	.	.	.	.	.	.	.	.	.	.	.	.	.	.	.	.	.	.
evm.model.ctg12.99	0.914439	0.665985	Protein.evm.model.ctg12.99::evm.model.ctg12.99	1042050-1046379[+]	gi|915004501|ref|XM_013393998.1|	2191	E:0	Eimeria acervulina hypothetical protein, conserved partial mRNA	gi|1049258145|ref|XP_017568771.1|	178	E:8e-45	PREDICTED: tetratricopeptide repeat protein 30A isoform X1 [Pygocentrus nattereri]	T30A2_MOUSE	169	E:2e-43	RecName: Full=Tetratricopeptide repeat protein 30A2;^Eukaryota; Metazoa; Chordata; Craniata; Vertebrata; Euteleostomi; Mammalia; Eutheria; Euarchontoglires; Glires; Rodentia; Myomorpha; Muroidea; Muridae; Murinae; Mus; Mus	TT30B_MOUSE	192	E:2e-51	RecName: Full=Tetratricopeptide repeat protein 30B;^Eukaryota; Metazoa; Chordata; Craniata; Vertebrata; Euteleostomi; Mammalia; Eutheria; Euarchontoglires; Glires; Rodentia; Myomorpha; Muroidea; Muridae; Murinae; Mus; Mus	.	.	.	ENOG410XNQ1	Plays a role in anterograde intraflagellar transport (IFT), the process by which cilia precursors are transported from the base of the cilium to the site of their incorporation at the tip	.	.	.	GO:0060271|cilium assembly;GO:0042073|intraciliary transport	.	GO:0036064|ciliary basal body;GO:0005929|cilium;GO:0030992|intraciliary transport particle B	.	.
evm.model.ctg6.235	0.905753	0.661072	Protein.evm.model.ctg6.235::evm.model.ctg6.235	2741981-2745867[+]	gi|916513598|ref|XM_013501511.1|	658	E:0	Eimeria mitis hypothetical protein, conserved partial mRNA	.	.	.	.	.	.	.	.	.	.	.	.	.	.	.	.	.	.	.	.	.	.	.	.	.
evm.model.ctg3.318	0.866882	0.660922	Protein.evm.model.ctg3.318::evm.model.ctg3.318	2786789-2791270[+]	gi|915013939|ref|XM_013396698.1|	1033	E:0	Eimeria acervulina hypothetical protein partial mRNA	gi|675628981|ref|XP_008942955.1|	515	E:7e-169	PREDICTED: dynein heavy chain 9, axonemal-like [Merops nubicus]	DYH9_HUMAN	518	E:1e-158	RecName: Full=Dynein heavy chain 9, axonemal;^Eukaryota; Metazoa; Chordata; Craniata; Vertebrata; Euteleostomi; Mammalia; Eutheria; Euarchontoglires; Primates; Haplorrhini; Catarrhini; Hominidae; Homo	DYH9_HUMAN	525	E:5e-161	RecName: Full=Dynein heavy chain 9, axonemal;^Eukaryota; Metazoa; Chordata; Craniata; Vertebrata; Euteleostomi; Mammalia; Eutheria; Euarchontoglires; Primates; Haplorrhini; Catarrhini; Hominidae; Homo	PF03028.14	Dynein_heavy	Dynein heavy chain and region D6 of dynein motor	COG5245	heavy chain	.	.	.	GO:0030030|cell projection organization;GO:0003341|cilium movementGO:0007018|microtubule-based movement	GO:0005524|ATP binding;GO:0008569|ATP-dependent microtubule motor activity, minus-end-directed;GO:0045505|dynein intermediate chain binding;GO:0045503|dynein light chain binding;GO:0051959|dynein light intermediate chain bindingGO:0003777|microtubule motor activity	GO:0005930|axoneme;GO:0005737|cytoplasm;GO:0030286|dynein complex;GO:0005874|microtubule;GO:0031514|motile ciliumGO:0030286|dynein complex	K10408|DNAH; dynein heavy chain, axonemal	map05016|Huntington's disease
evm.model.ctg2.427	0.875337	0.654731	Protein.evm.model.ctg2.427::evm.model.ctg2.427	4145978-4146549[-]	gi|915002378|ref|XM_013393314.1|	821	E:0	Eimeria acervulina hypothetical protein, conserved partial mRNA	.	.	.	.	.	.	.	.	.	.	.	.	.	.	.	.	.	.	.	.	.	.	.	.	.
evm.model.ctg5.12	0.8715	0.651602	Protein.evm.model.ctg5.12::evm.model.ctg5.12	233589-262856[-]	gi|915008305|ref|XM_013395105.1|	4881	E:0	Eimeria acervulina hypothetical protein partial mRNA	gi|971431760|ref|XP_015153630.1|	772	E:0	zonadhesin-like isoform X5 [Gallus gallus]	.	.	.	.	.	.	.	.	PF14295.5	PAN_4	PAN domain	.	.	.	.	.	.	.	.	.	.
evm.model.ctg1.146	0.858423	0.612872	Protein.evm.model.ctg1.146::evm.model.ctg1.146	1397808-1404444[+]	.	.	.	.	.	.	.	.	.	.	.	.	.	.	.	.	.	.	.	.	.	.	.	.	.	.	.	.	.
evm.model.ctg6.254	0.873401	0.597381	Protein.evm.model.ctg6.254::evm.model.ctg6.254	2824428-2826031[-]	gi|915003252|ref|XM_013393583.1|	588	E:4e-164	Eimeria acervulina hypothetical protein partial mRNA	gi|973132705|ref|XP_015210426.1|	97.4	E:2e-19	PREDICTED: orofacial cleft 1 candidate gene 1 protein [Lepisosteus oculatus]	.	.	.	.	.	.	.	.	.	.	.	.	.	.	.	.	.	.	.	.	.
evm.model.ctg17.23	0.64548	0.570742	Protein.evm.model.ctg17.23::evm.model.ctg17.23	238787-240558[+]	gi|915004567|ref|XM_013394020.1|	1044	E:0	Eimeria acervulina hypothetical protein, conserved partial mRNA	.	.	.	.	.	.	.	.	.	.	.	.	.	.	.	.	.	.	.	.	.	.	.	.	.
evm.model.ctg12.102	0.890585	0.55572	Protein.evm.model.ctg12.102::evm.model.ctg12.102	1064012-1067011[+]	gi|915003754|ref|XM_013393749.1|	5535	E:0	Eimeria acervulina hypothetical protein, conserved partial mRNA	.	.	.	.	.	.	.	.	.	.	.	.	.	.	.	.	.	.	.	.	.	.	.	.	.
evm.model.ctg6.257	0.675788	0.554557	Protein.evm.model.ctg6.257::evm.model.ctg6.257	2839682-2843566[+]	gi|915003261|ref|XM_013393586.1|	3192	E:0	Eimeria acervulina hypothetical protein, conserved partial mRNA	.	.	.	.	.	.	.	.	.	.	.	.	.	.	.	.	.	.	.	.	.	.	.	.	.
evm.model.ctg2.149	0.63003	0.511284	Protein.evm.model.ctg2.149::evm.model.ctg2.149	1514078-1514980[-]	gi|915010401|ref|XM_013395681.1|	1663	E:0	Eimeria acervulina hypothetical protein, conserved partial mRNA	.	.	.	.	.	.	.	.	.	.	.	.	.	.	.	.	.	.	.	.	.	.	.	.	.
evm.model.ctg2.431	0.584307	0.493148	Protein.evm.model.ctg2.431::evm.model.ctg2.431	4167502-4169932[+]	gi|915002387|ref|XM_013393317.1|	2338	E:0	Eimeria acervulina hypothetical protein, conserved partial mRNA	.	.	.	.	.	.	.	.	.	.	.	.	.	.	.	.	.	.	.	.	.	.	.	.	.
evm.model.ctg11.62	0.515432	0.492819	Protein.evm.model.ctg11.62::evm.model.ctg11.62	648443-648655[-]	.	.	.	.	.	.	.	.	.	.	.	.	.	.	.	.	.	.	.	.	.	.	.	.	.	.	.	.	.
evm.model.ctg5.177	0.717667	0.475864	Protein.evm.model.ctg5.177::evm.model.ctg5.177	1799977-1801759[-]	gi|916507941|ref|XM_013498788.1|	158	E:1e-34	Eimeria mitis hypothetical protein, conserved partial mRNA	.	.	.	.	.	.	.	.	.	.	.	.	.	.	.	.	.	.	.	.	.	.	.	.	.
evm.model.ctg1.319	0.876357	0.462522	Protein.evm.model.ctg1.319::evm.model.ctg1.319	2784091-2784648[+]	gi|914997377|ref|XM_013391778.1|	1031	E:0	Eimeria acervulina kinesin motor domain-containing protein, putative partial mRNA	.	.	.	.	.	.	.	.	.	.	.	.	.	.	.	.	.	.	.	.	.	.	.	.	.
evm.model.ctg6.202	0.675455	0.456978	Protein.evm.model.ctg6.202::evm.model.ctg6.202	2390799-2395445[+]	gi|915015807|ref|XM_013397285.1|	416	E:1e-112	Eimeria acervulina hypothetical protein, conserved partial mRNA	.	.	.	.	.	.	.	.	.	.	.	.	.	.	.	.	.	.	.	.	.	.	.	.	.
evm.model.ctg2.422	0.552229	0.44599	Protein.evm.model.ctg2.422::evm.model.ctg2.422	4106473-4107123[-]	gi|914996345|ref|XM_013391475.1|	209	E:3e-50	Eimeria acervulina hypothetical protein partial mRNA	.	.	.	.	.	.	.	.	.	.	.	.	.	.	.	.	.	.	.	.	.	.	.	.	.
evm.model.ctg1.134	0.216983	0.437746	Protein.evm.model.ctg1.134::evm.model.ctg1.134	1195245-1195442[+]	.	.	.	.	.	.	.	.	.	.	.	.	.	.	.	.	.	.	.	.	.	.	.	.	.	.	.	.	.
evm.model.ctg12.78	0.554843	0.405121	Protein.evm.model.ctg12.78::evm.model.ctg12.78	840075-842808[-]	gi|915011614|ref|XM_013396014.1|	1264	E:0	Eimeria acervulina UDP-glucose 4-epimerase, putative partial mRNA	gi|313221735|emb|CBY38832.1|	356	E:5e-118	unnamed protein product [Oikopleura dioica]	GALE_BACSU	369	E:7e-125	RecName: Full=UDP-glucose 4-epimerase;^Bacteria; Firmicutes; Bacilli; Bacillales; Bacillaceae; Bacillus	GALE_BACSU	382	E:5e-130	RecName: Full=UDP-glucose 4-epimerase;^Bacteria; Firmicutes; Bacilli; Bacillales; Bacillaceae; Bacillus	PF04321.16	RmlD_sub_bind	RmlD substrate binding domain	COG1087	udp-glucose 4-epimerase	.	.	.	GO:0006012|galactose metabolic processGO:0006694|steroid biosynthetic process;GO:0055114|oxidation-reduction process	GO:0003978|UDP-glucose 4-epimerase activityGO:0003824|catalytic activity;GO:0050662|coenzyme binding;GO:0003854|3-beta-hydroxy-delta5-steroid dehydrogenase activity;GO:0016616|oxidoreductase activity, acting on the CH-OH group of donors, NAD or NADP as acceptor	.	K01784|galE, GALE; UDP-glucose 4-epimerase [EC:5.1.3.2]	map01100|Metabolic pathways;map00052|Galactose metabolism;map00520|Amino sugar and nucleotide sugar metabolism;map00010|Glycolysis / Gluconeogenesis;map01110|Biosynthesis of secondary metabolites;map01120|Microbial metabolism in diverse environments;map01130|Biosynthesis of antibiotics
evm.model.ctg2.430	0.817371	0.389945	Protein.evm.model.ctg2.430::evm.model.ctg2.430	4155325-4163252[-]	gi|915002384|ref|XM_013393316.1|	4265	E:0	Eimeria acervulina hypothetical protein, conserved partial mRNA	.	.	.	.	.	.	.	.	.	.	.	.	.	.	.	.	.	.	.	.	.	.	.	.	.
evm.model.ctg3.160	0.662379	0.385306	Protein.evm.model.ctg3.160::evm.model.ctg3.160	1341945-1348380[+]	gi|915014302|ref|XM_013396799.1|	3943	E:0	Eimeria acervulina WD-repeat protein, putative partial mRNA	gi|1020493061|ref|XP_016085019.1|	365	E:1e-102	PREDICTED: intraflagellar transport protein 122 homolog, partial [Sinocyclocheilus grahami]	IF122_XENTR	362	E:6e-103	RecName: Full=Intraflagellar transport protein 122 homolog;^Eukaryota; Metazoa; Chordata; Craniata; Vertebrata; Euteleostomi; Amphibia; Batrachia; Anura; Pipoidea; Pipidae; Xenopodinae; Xenopus; Silurana	IF122_XENTR	404	E:2e-117	RecName: Full=Intraflagellar transport protein 122 homolog;^Eukaryota; Metazoa; Chordata; Craniata; Vertebrata; Euteleostomi; Amphibia; Batrachia; Anura; Pipoidea; Pipidae; Xenopodinae; Xenopus; Silurana	PF00400.31	WD40	WD domain, G-beta repeat	COG2319	wd repeat	.	.	.	GO:0060271|cilium assembly;GO:0035721|intraciliary retrograde transport;GO:0007275|multicellular organism development;GO:0045879|negative regulation of smoothened signaling pathway;GO:0061512|protein localization to cilium	GO:0005515|protein binding	GO:0005929|cilium;GO:0005737|cytoplasm;GO:0005856|cytoskeleton;GO:0030991|intraciliary transport particle A	.	.
evm.model.ctg8.139	0.702214	0.365432	Protein.evm.model.ctg8.139::evm.model.ctg8.139	1983626-1987333[-]	gi|915009964|ref|XM_013395560.1|	3720	E:0	Eimeria acervulina hypothetical protein, conserved partial mRNA	.	.	.	.	.	.	.	.	.	.	.	.	.	.	.	.	.	.	.	.	.	.	.	.	.
evm.model.ctg17.65	0.588357	0.36486	Protein.evm.model.ctg17.65::evm.model.ctg17.65	562322-562579[-]	.	.	.	.	gi|291226692|ref|XP_002733331.1|	59.3	E:9e-10	PREDICTED: mitotic-spindle organizing protein 1-like [Saccoglossus kowalevskii]	MZT1_MOUSE	56.6	E:2e-10	RecName: Full=Mitotic-spindle organizing protein 1;^Eukaryota; Metazoa; Chordata; Craniata; Vertebrata; Euteleostomi; Mammalia; Eutheria; Euarchontoglires; Glires; Rodentia; Myomorpha; Muroidea; Muridae; Murinae; Mus; Mus	MZT1_MOUSE	59.3	E:2e-11	RecName: Full=Mitotic-spindle organizing protein 1;^Eukaryota; Metazoa; Chordata; Craniata; Vertebrata; Euteleostomi; Mammalia; Eutheria; Euarchontoglires; Glires; Rodentia; Myomorpha; Muroidea; Muridae; Murinae; Mus; Mus	PF12554.7	MOZART1	Mitotic-spindle organizing gamma-tubulin ring associated	ENOG410XVXZ	organizing protein	.	.	.	GO:0033566|gamma-tubulin complex localization;GO:0051415|interphase microtubule nucleation by interphase microtubule organizing center;GO:0090307|mitotic spindle assemblyGO:0033566|gamma-tubulin complex localization	GO:0043015|gamma-tubulin binding	GO:0005813|centrosome;GO:0000923|equatorial microtubule organizing center;GO:0008274|gamma-tubulin ring complex;GO:0031021|interphase microtubule organizing center;GO:0005819|spindleGO:0008274|gamma-tubulin ring complex	K18633|MZT1, GIP1, GIP2; mitotic-spindle organizing protein 1	.
evm.model.ctg9.14	0.646339	0.354005	Protein.evm.model.ctg9.14::evm.model.ctg9.14	207231-212527[-]	gi|915008657|ref|XM_013395203.1|	985	E:0	Eimeria acervulina lysine decarboxylase, putative partial mRNA	gi|1297752592|ref|XP_023055950.1|	199	E:1e-56	uncharacterized protein LOC111533372, partial [Piliocolobus tephrosceles]	.	.	.	.	.	.	.	.	.	.	.	.	.	.	.	.	.	.	.	.	.
evm.model.ctg4.170	0.712489	0.351154	Protein.evm.model.ctg4.170::evm.model.ctg4.170	1851187-1853887[-]	gi|914998561|ref|XM_013392147.1|	1877	E:0	Eimeria acervulina meiosis-specific nuclear structural protein 1, putative partial mRNA	gi|1348559209|ref|XP_023973561.1|	89.4	E:7e-16	meiosis-specific nuclear structural protein 1-like [Physeter catodon]	.	.	.	.	MNS1_HUMAN	89.4	E:1e-17	RecName: Full=Meiosis-specific nuclear structural protein 1;^Eukaryota; Metazoa; Chordata; Craniata; Vertebrata; Euteleostomi; Mammalia; Eutheria; Euarchontoglires; Primates; Haplorrhini; Catarrhini; Hominidae; Homo	PF13868.5	TPH	Trichohyalin-plectin-homology domain	ENOG410YXPQ	Meiosis-specific nuclear structural 1	.	.	.	GO:0044782|cilium organization;GO:0070986|left/right axis specification;GO:0051321|meiotic cell cycle;GO:0045724|positive regulation of cilium assembly;GO:0007283|spermatogenesis	GO:0042802|identical protein binding	GO:0005930|axoneme;GO:0005882|intermediate filament;GO:0031514|motile cilium;GO:0005635|nuclear envelope;GO:0036126|sperm flagellum	.	.
evm.model.ctg9.274	0.700854	0.348003	Protein.evm.model.ctg9.274::evm.model.ctg9.274	2568030-2570721[+]	gi|914997396|ref|XM_013391784.1|	1681	E:0	Eimeria acervulina Poly(ADP-ribose) glycohydrolase, related partial mRNA	gi|1020507140|ref|XP_016092571.1|	160	E:2e-39	PREDICTED: poly(ADP-ribose) glycohydrolase-like [Sinocyclocheilus grahami]	PARG_BOVIN	119	E:6e-27	RecName: Full=Poly(ADP-ribose) glycohydrolase;^Eukaryota; Metazoa; Chordata; Craniata; Vertebrata; Euteleostomi; Mammalia; Eutheria; Laurasiatheria; Cetartiodactyla; Ruminantia; Pecora; Bovidae; Bovinae; Bos	PARG_BOVIN	120	E:3e-27	RecName: Full=Poly(ADP-ribose) glycohydrolase;^Eukaryota; Metazoa; Chordata; Craniata; Vertebrata; Euteleostomi; Mammalia; Eutheria; Laurasiatheria; Cetartiodactyla; Ruminantia; Pecora; Bovidae; Bovinae; Bos	PF05028.13	PARG_cat	Poly (ADP-ribose) glycohydrolase (PARG)	ENOG410XT3Y	Poly (ADP-ribose) glycohydrolase	.	.	.	GO:1990966|ATP generation from poly-ADP-D-ribose;GO:0005975|carbohydrate metabolic processGO:0005975|carbohydrate metabolic process	GO:0004649|poly(ADP-ribose) glycohydrolase activityGO:0004649|poly(ADP-ribose) glycohydrolase activity	GO:0005634|nucleus	K07759|PARG; poly(ADP-ribose) glycohydrolase [EC:3.2.1.143]	.
evm.model.ctg3.190	0.813515	0.34466	Protein.evm.model.ctg3.190::evm.model.ctg3.190	1580858-1584118[+]	gi|914998442|ref|XM_013392108.1|	5352	E:0	Eimeria acervulina hypothetical protein, conserved partial mRNA	.	.	.	.	.	.	.	.	.	.	.	.	.	.	.	.	.	.	.	.	.	.	.	.	.
evm.model.ctg4.145	0.393626	0.310604	Protein.evm.model.ctg4.145::evm.model.ctg4.145	1553557-1555894[-]	gi|915011169|ref|XM_013395892.1|	3535	E:0	Eimeria acervulina hypothetical protein, conserved partial mRNA	.	.	.	.	.	.	.	.	RMI1_ARATH	65.5	E:1e-09	RecName: Full=RecQ-mediated genome instability protein 1;^Eukaryota; Viridiplantae; Streptophyta; Embryophyta; Tracheophyta; Spermatophyta; Magnoliophyta; eudicotyledons; Gunneridae; Pentapetalae; rosids; malvids; Brassicales; Brassicaceae; Camelineae; Arabidopsis	PF08585.11	RMI1_N	RecQ mediated genome instability protein	.	.	.	.	.	GO:0000712|resolution of meiotic recombination intermediates	GO:0000166|nucleotide binding	.	K10990|RMI1, BRAP75; RecQ-mediated genome instability protein 1	map03460|Fanconi anemia pathway
evm.model.ctg12.104	0.770808	0.291645	Protein.evm.model.ctg12.104::evm.model.ctg12.104	1080409-1087045[+]	gi|915003751|ref|XM_013393748.1|	1864	E:0	Eimeria acervulina hypothtetical protein, conserved, putative partial mRNA	gi|1270042376|ref|XP_022783058.1|	202	E:7e-51	WD repeat-containing protein 63-like [Stylophora pistillata]	WDR63_MACFA	93.6	E:6e-18	RecName: Full=WD repeat-containing protein 63;^Eukaryota; Metazoa; Chordata; Craniata; Vertebrata; Euteleostomi; Mammalia; Eutheria; Euarchontoglires; Primates; Haplorrhini; Catarrhini; Cercopithecidae; Cercopithecinae; Macaca	WDR63_MACFA	93.2	E:7e-18	RecName: Full=WD repeat-containing protein 63;^Eukaryota; Metazoa; Chordata; Craniata; Vertebrata; Euteleostomi; Mammalia; Eutheria; Euarchontoglires; Primates; Haplorrhini; Catarrhini; Cercopithecidae; Cercopithecinae; Macaca	.	.	.	.	.	.	.	.	.	.	.	.	.
evm.model.ctg11.74	0.756268	0.285407	Protein.evm.model.ctg11.74::evm.model.ctg11.74	757300-758688[+]	gi|915017260|ref|XM_013397729.1|	1297	E:0	Eimeria acervulina hypothetical protein, conserved partial mRNA	.	.	.	.	.	.	.	.	.	.	.	.	.	.	.	.	.	.	.	.	.	.	.	.	.
evm.model.ctg7.17	0.687025	0.284827	Protein.evm.model.ctg7.17::evm.model.ctg7.17	217565-217792[+]	.	.	.	.	.	.	.	.	.	.	.	.	.	.	.	.	.	.	.	.	.	.	.	.	.	.	.	.	.
evm.model.ctg3.130	0.56116	0.283569	Protein.evm.model.ctg3.130::evm.model.ctg3.130	1110751-1112937[+]	gi|915004780|ref|XM_013394080.1|	220	E:6e-54	Eimeria acervulina hypothetical protein, conserved partial mRNA	.	.	.	.	.	.	.	.	.	.	.	.	.	.	.	.	.	.	.	.	.	.	.	.	.
evm.model.ctg3.412	0.541309	0.283125	Protein.evm.model.ctg3.412::evm.model.ctg3.412	3593889-3596393[-]	gi|915008787|ref|XM_013395238.1|	4108	E:0	Eimeria acervulina hypothetical protein, conserved partial mRNA	gi|1009573025|ref|XP_015918478.1|	69.3	E:6e-09	papilin [Parasteatoda tepidariorum]	.	.	.	.	.	.	.	.	.	.	.	.	.	.	.	.	.	.	.	.	.
evm.model.ctg6.285	0.539672	0.271302	Protein.evm.model.ctg6.285::evm.model.ctg6.285	3006000-3009342[+]	gi|915010258|ref|XM_013395641.1|	272	E:2e-69	Eimeria acervulina aldehyde dehydrogenase, putative partial mRNA	gi|817297690|ref|XP_012319305.1|	65.9	E:1e-10	aldehyde dehydrogenase family 1 member A3 isoform X2 [Aotus nancymaae]	AL1A3_HUMAN	49.3	E:1e-06	RecName: Full=Aldehyde dehydrogenase family 1 member A3;^Eukaryota; Metazoa; Chordata; Craniata; Vertebrata; Euteleostomi; Mammalia; Eutheria; Euarchontoglires; Primates; Haplorrhini; Catarrhini; Hominidae; Homo	AL1A3_HUMAN	50.1	E:8e-07	RecName: Full=Aldehyde dehydrogenase family 1 member A3;^Eukaryota; Metazoa; Chordata; Craniata; Vertebrata; Euteleostomi; Mammalia; Eutheria; Euarchontoglires; Primates; Haplorrhini; Catarrhini; Hominidae; Homo	PF00171.21	Aldedh	Aldehyde dehydrogenase family	COG1012	Dehydrogenase	.	.	.	GO:0031076|embryonic camera-type eye development;GO:0048048|embryonic eye morphogenesis;GO:0060324|face development;GO:0070384|Harderian gland development;GO:0042472|inner ear morphogenesis;GO:0007626|locomotory behavior;GO:0050885|neuromuscular process controlling balance;GO:0021768|nucleus accumbens development;GO:0060166|olfactory pit development;GO:0002072|optic cup morphogenesis involved in …	GO:0004029|aldehyde dehydrogenase (NAD) activity;GO:0004030|aldehyde dehydrogenase [NAD(P)+] activity;GO:0070403|NAD+ binding;GO:0042803|protein homodimerization activity;GO:0001758|retinal dehydrogenase activity;GO:0070324|thyroid hormone bindingGO:0016491|oxidoreductase activity	GO:0005737|cytoplasm;GO:0005829|cytosol;GO:0070062|extracellular exosome;GO:0005634|nucleus;GO:0005886|plasma membrane	K00129|E1.2.1.5; aldehyde dehydrogenase (NAD(P)+) [EC:1.2.1.5]	map00980|Metabolism of xenobiotics by cytochrome P450;map00982|Drug metabolism - cytochrome P450;map05204|Chemical carcinogenesis;map00350|Tyrosine metabolism;map00010|Glycolysis / Gluconeogenesis;map00410|beta-Alanine metabolism;map00360|Phenylalanine metabolism;map01110|Biosynthesis of secondary metabolites;map01100|Metabolic pathways;map01120|Microbial metabolism in diverse environments;map003…
evm.model.ctg6.207	0.717487	0.264771	Protein.evm.model.ctg6.207::evm.model.ctg6.207	2435386-2437085[+]	gi|915004136|ref|XM_013393876.1|	907	E:0	Eimeria acervulina hypothetical protein, conserved partial mRNA	gi|1108896140|ref|XP_010740570.2|	62.8	E:4e-09	PREDICTED: S-acyl fatty acid synthase thioesterase, medium chain [Larimichthys crocea]	GRST_ANEMI	62.8	E:1e-10	RecName: Full=Gramicidin S biosynthesis protein GrsT;^Bacteria; Firmicutes; Bacilli; Bacillales; Paenibacillaceae; Aneurinibacillus group; Aneurinibacillus	GRST_ANEMI	62.8	E:1e-10	RecName: Full=Gramicidin S biosynthesis protein GrsT;^Bacteria; Firmicutes; Bacilli; Bacillales; Paenibacillaceae; Aneurinibacillus group; Aneurinibacillus	PF00975.19	Thioesterase	Thioesterase domain	.	.	.	.	.	GO:0017000|antibiotic biosynthetic processGO:0009058|biosynthetic process	GO:0016788|hydrolase activity, acting on ester bondsGO:0016788|hydrolase activity, acting on ester bonds	.	.	.
evm.model.ctg16.10	0.54347	0.263971	Protein.evm.model.ctg16.10::evm.model.ctg16.10	267240-267569[+]	.	.	.	.	.	.	.	.	.	.	.	.	.	.	.	.	.	.	.	.	.	.	.	.	.	.	.	.	.
evm.model.ctg5.316	0.28298	0.263295	Protein.evm.model.ctg5.316::evm.model.ctg5.316	3433956-3434309[-]	.	.	.	.	.	.	.	.	.	.	.	.	.	.	.	.	.	.	.	.	.	.	.	.	.	.	.	.	.
evm.model.ctg10.116	0.32872	0.258316	Protein.evm.model.ctg10.116::evm.model.ctg10.116	999987-1002359[+]	gi|915009202|ref|XM_013395352.1|	322	E:1e-84	Eimeria acervulina hypothetical protein, conserved partial mRNA	.	.	.	.	.	.	.	.	.	.	.	.	.	.	.	.	.	.	.	.	.	.	.	.	.
evm.model.ctg10.39	0.476511	0.25383	Protein.evm.model.ctg10.39::evm.model.ctg10.39	388667-388987[-]	gi|915011600|ref|XM_013396010.1|	593	E:3e-166	Eimeria acervulina hypothetical protein, conserved partial mRNA	.	.	.	.	.	.	.	.	.	.	.	.	.	.	.	.	.	.	.	.	.	.	.	.	.
evm.model.ctg11.24	0.753375	0.251076	Protein.evm.model.ctg11.24::evm.model.ctg11.24	395017-397874[+]	gi|915006843|ref|XM_013394703.1|	4399	E:0	Eimeria acervulina hypothetical protein, conserved partial mRNA	.	.	.	.	.	.	.	.	.	.	.	.	.	.	.	.	.	.	.	.	.	.	.	.	.
evm.model.ctg13.22	0.498627	0.246995	Protein.evm.model.ctg13.22::evm.model.ctg13.22	418332-418604[+]	.	.	.	.	.	.	.	.	.	.	.	.	.	.	.	.	.	.	.	.	.	.	.	.	.	.	.	.	.
evm.model.ctg3.174	0.808826	0.24669	Protein.evm.model.ctg3.174::evm.model.ctg3.174	1438776-1449958[+]	gi|914998406|ref|XM_013392096.1|	3561	E:0	Eimeria acervulina WD domain, G-beta repeat-containing protein, putative partial mRNA	gi|676775230|gb|KFP03125.1|	197	E:2e-47	WD repeat-containing protein 90, partial [Calypte anna]	WDR90_XENTR	172	E:2e-41	RecName: Full=WD repeat-containing protein 90;^Eukaryota; Metazoa; Chordata; Craniata; Vertebrata; Euteleostomi; Amphibia; Batrachia; Anura; Pipoidea; Pipidae; Xenopodinae; Xenopus; Silurana	WDR90_XENTR	171	E:2e-41	RecName: Full=WD repeat-containing protein 90;^Eukaryota; Metazoa; Chordata; Craniata; Vertebrata; Euteleostomi; Amphibia; Batrachia; Anura; Pipoidea; Pipidae; Xenopodinae; Xenopus; Silurana	PF05018.12	DUF667	Protein of unknown function (DUF667)	ENOG410XNWN	WD repeat domain 90	.	.	.	.	.	.	.	.
evm.model.ctg2.459	0.726232	0.240715	Protein.evm.model.ctg2.459::evm.model.ctg2.459	4566226-4570413[+]	gi|915006047|ref|XM_013394469.1|	675	E:0	Eimeria acervulina hypothetical protein, conserved partial mRNA	.	.	.	.	.	.	.	.	.	.	.	.	.	.	.	.	.	.	.	.	.	.	.	.	.
evm.model.ctg9.52	0.651298	0.23791	Protein.evm.model.ctg9.52::evm.model.ctg9.52	592232-592438[+]	gi|915001882|ref|XM_013393167.1|	383	E:4e-103	Eimeria acervulina hypothetical protein, conserved partial mRNA	.	.	.	.	.	.	.	.	.	.	.	.	.	.	.	.	.	.	.	.	.	.	.	.	.
evm.model.ctg5.37	0.511023	0.237558	Protein.evm.model.ctg5.37::evm.model.ctg5.37	597807-598022[-]	.	.	.	.	.	.	.	.	.	.	.	.	.	.	.	.	.	.	.	.	.	.	.	.	.	.	.	.	.
evm.model.ctg1.500	0.641263	0.237117	Protein.evm.model.ctg1.500::evm.model.ctg1.500	4518959-4520437[-]	gi|915016489|ref|XM_013397488.1|	2039	E:0	Eimeria acervulina lysophospholipase, putative partial mRNA	.	.	.	.	.	.	.	.	.	.	.	.	.	.	.	.	.	.	.	.	.	.	.	.	.
evm.model.ctg18.57	0.666414	0.232754	Protein.evm.model.ctg18.57::evm.model.ctg18.57	676190-676369[+]	.	.	.	.	.	.	.	.	.	.	.	.	.	.	.	.	.	.	.	.	.	.	.	.	.	.	.	.	.
evm.model.ctg17.14	0.59255	0.23072	Protein.evm.model.ctg17.14::evm.model.ctg17.14	123321-130375[-]	gi|915007464|ref|XM_013394873.1|	3443	E:0	Eimeria acervulina hypothetical protein, conserved partial mRNA	.	.	.	.	.	.	.	.	.	.	.	.	.	.	.	.	.	.	.	.	.	.	.	.	.
evm.model.ctg9.108	0.626589	0.226569	Protein.evm.model.ctg9.108::evm.model.ctg9.108	1186602-1189166[+]	gi|914998594|ref|XM_013392158.1|	78.7	E:4e-11	Eimeria acervulina hypothetical protein, conserved partial mRNA	gi|241730208|ref|XP_002413818.1|	67	E:1e-10	programmed cell death protein, putative [Ixodes scapularis]	RRP5_MOUSE	50.8	E:7e-07	RecName: Full=Protein RRP5 homolog;^Eukaryota; Metazoa; Chordata; Craniata; Vertebrata; Euteleostomi; Mammalia; Eutheria; Euarchontoglires; Glires; Rodentia; Myomorpha; Muroidea; Muridae; Murinae; Mus; Mus	RRP5_BOVIN	63.2	E:6e-11	RecName: Full=Protein RRP5 homolog;^Eukaryota; Metazoa; Chordata; Craniata; Vertebrata; Euteleostomi; Mammalia; Eutheria; Laurasiatheria; Cetartiodactyla; Ruminantia; Pecora; Bovidae; Bovinae; Bos	PF05843.13	Suf	Suppressor of forked protein (Suf)	COG0539	thus facilitating recognition of the initiation point. It is needed to translate mRNA with a short Shine-Dalgarno (SD) purine-rich sequence (By similarity)	.	.	.	GO:0000466|maturation of 5.8S rRNA from tricistronic rRNA transcript (SSU-rRNA, 5.8S rRNA, LSU-rRNA);GO:0000462|maturation of SSU-rRNA from tricistronic rRNA transcript (SSU-rRNA, 5.8S rRNA, LSU-rRNA);GO:0006397|mRNA processingGO:0006397|mRNA processing	GO:0003723|RNA binding	GO:0005730|nucleolus;GO:0032040|small-subunit processomeGO:0005634|nucleus	K14792|RRP5, PDCD11; rRNA biogenesis protein RRP5	.
evm.model.ctg1.71	0.493433	0.226528	Protein.evm.model.ctg1.71::evm.model.ctg1.71	730057-731447[-]	.	.	.	.	.	.	.	.	.	.	.	.	.	.	.	.	.	.	.	.	.	.	.	.	.	.	.	.	.
evm.model.ctg17.10	0.67619	0.223929	Protein.evm.model.ctg17.10::evm.model.ctg17.10	99971-104777[+]	gi|915006706|ref|XM_013394665.1|	115	E:6e-22	Eimeria acervulina hypothetical protein, conserved partial mRNA	.	.	.	.	.	.	.	.	.	.	.	.	.	.	.	.	.	.	.	.	.	.	.	.	.
evm.model.ctg1.97	0.675068	0.21884	Protein.evm.model.ctg1.97::evm.model.ctg1.97	1008297-1011967[-]	.	.	.	.	.	.	.	.	.	.	.	.	.	.	.	.	.	.	.	.	.	.	.	.	.	.	.	.	.
evm.model.ctg2.424	0.759385	0.218739	Protein.evm.model.ctg2.424::evm.model.ctg2.424	4112036-4113196[+]	gi|915141927|ref|XM_013482209.1|	350	E:9e-93	Eimeria maxima roadblock/LC7 domain-containing protein, putative partial mRNA	gi|928078287|ref|XP_013889183.1|	62.4	E:2e-10	PREDICTED: dynein light chain roadblock-type 2-like [Austrofundulus limnaeus]	DLRB1_HUMAN	53.9	E:5e-09	RecName: Full=Dynein light chain roadblock-type 1;^Eukaryota; Metazoa; Chordata; Craniata; Vertebrata; Euteleostomi; Mammalia; Eutheria; Euarchontoglires; Primates; Haplorrhini; Catarrhini; Hominidae; Homo	DLRB1_HUMAN	53.9	E:5e-09	RecName: Full=Dynein light chain roadblock-type 1;^Eukaryota; Metazoa; Chordata; Craniata; Vertebrata; Euteleostomi; Mammalia; Eutheria; Euarchontoglires; Primates; Haplorrhini; Catarrhini; Hominidae; Homo	PF03259.16	Robl_LC7	Roadblock/LC7 domain	ENOG4111NDV	dynein, light chain	.	.	.	GO:0035735|intraciliary transport involved in cilium assembly;GO:0007018|microtubule-based movement;GO:0007632|visual behavior	GO:0045505|dynein intermediate chain binding;GO:0003777|microtubule motor activity	GO:0005813|centrosome;GO:0097542|ciliary tip;GO:0005929|cilium;GO:0005737|cytoplasm;GO:0005868|cytoplasmic dynein complex;GO:0016020|membrane;GO:0005874|microtubule;GO:0036157|outer dynein arm	K10419|DYNLRB, DNCL2; dynein light chain roadblock-type	.
evm.model.ctg1.124	0.678692	0.217934	Protein.evm.model.ctg1.124::evm.model.ctg1.124	1145889-1146143[-]	.	.	.	.	.	.	.	.	.	.	.	.	.	.	.	.	.	.	.	.	.	.	.	.	.	.	.	.	.
evm.model.ctg15.31	0.60327	0.216204	Protein.evm.model.ctg15.31::evm.model.ctg15.31	421643-421984[+]	.	.	.	.	.	.	.	.	.	.	.	.	.	.	.	.	.	.	.	.	.	.	.	.	.	.	.	.	.
evm.model.ctg7.231	0.472989	0.213423	Protein.evm.model.ctg7.231::evm.model.ctg7.231	2764726-2764986[-]	.	.	.	.	.	.	.	.	.	.	.	.	.	.	.	.	.	.	.	.	.	.	.	.	.	.	.	.	.
evm.model.ctg13.1	0.676779	0.212071	Protein.evm.model.ctg13.1::evm.model.ctg13.1	64853-65050[-]	.	.	.	.	.	.	.	.	.	.	.	.	.	.	.	.	.	.	.	.	.	.	.	.	.	.	.	.	.
evm.model.ctg2.216	0.483858	0.211284	Protein.evm.model.ctg2.216::evm.model.ctg2.216	2056809-2057027[+]	gi|914998488|ref|XM_013392123.1|	196	E:7e-47	Eimeria acervulina hypothetical protein, conserved partial mRNA	.	.	.	.	.	.	.	.	.	.	.	.	.	.	.	.	.	.	.	.	.	.	.	.	.
evm.model.ctg7.140	0.813329	0.209345	Protein.evm.model.ctg7.140::evm.model.ctg7.140	1753307-1757266[+]	gi|915017711|ref|XM_013397876.1|	1328	E:0	Eimeria acervulina hypothetical protein, conserved partial mRNA	gi|665796096|ref|XP_008545821.1|	89	E:2e-15	PREDICTED: osmotic avoidance abnormal protein 3 [Microplitis demolitor]	KIF3C_RAT	70.5	E:3e-11	RecName: Full=Kinesin-like protein KIF3C;^Eukaryota; Metazoa; Chordata; Craniata; Vertebrata; Euteleostomi; Mammalia; Eutheria; Euarchontoglires; Glires; Rodentia; Myomorpha; Muroidea; Muridae; Murinae; Rattus	KN14J_ORYSJ	78.6	E:7e-14	RecName: Full=Kinesin-like protein KIN-14J {ECO:0000305};^Eukaryota; Viridiplantae; Streptophyta; Embryophyta; Tracheophyta; Spermatophyta; Magnoliophyta; Liliopsida; Poales; Poaceae; BOP clade; Oryzoideae; Oryzeae; Oryzinae; Oryza	PF00225.22	Kinesin	Kinesin motor domain	COG5059	Kinesin family member	.	.	.	GO:0007018|microtubule-based movementGO:0007018|microtubule-based movement	GO:0005524|ATP binding;GO:0016887|ATPase activity;GO:0008017|microtubule binding;GO:0003777|microtubule motor activityGO:0003777|microtubule motor activity;GO:0005524|ATP binding;GO:0008017|microtubule binding	GO:0005871|kinesin complex;GO:0005874|microtubule	.	.
evm.model.ctg4.258	0.824147	0.209123	Protein.evm.model.ctg4.258::evm.model.ctg4.258	2771021-2775647[-]	gi|915015671|ref|XM_013397240.1|	2008	E:0	Eimeria acervulina Lysyl-tRNA synthetase, related, related partial mRNA	.	.	.	.	.	.	.	.	.	.	.	.	PF03619.15	Solute_trans_a	Organic solute transporter Ostalpha	.	.	.	.	.	.	.	.	.	.
evm.model.ctg18.60	0.673763	0.208651	Protein.evm.model.ctg18.60::evm.model.ctg18.60	697449-697961[+]	gi|915005199|ref|XM_013394214.1|	411	E:5e-111	Eimeria acervulina hypothetical protein, conserved partial mRNA	.	.	.	.	.	.	.	.	.	.	.	.	.	.	.	.	.	.	.	.	.	.	.	.	.
evm.model.ctg8.18	0.716102	0.208549	Protein.evm.model.ctg8.18::evm.model.ctg8.18	391261-392701[+]	gi|915010823|ref|XM_013395797.1|	420	E:7e-114	Eimeria acervulina hypothetical protein, conserved partial mRNA	.	.	.	.	.	.	.	.	.	.	.	.	PF07228.11	SpoIIE	Stage II sporulation protein E (SpoIIE)	.	.	.	.	.	.	GO:0003824|catalytic activity	.	.	.
evm.model.ctg8.50	0.646474	0.207814	Protein.evm.model.ctg8.50::evm.model.ctg8.50	864686-867061[-]	gi|915010759|ref|XM_013395779.1|	178	E:4e-41	Eimeria acervulina hypothetical protein partial mRNA	.	.	.	.	.	.	.	.	.	.	.	.	.	.	.	.	.	.	.	.	.	.	.	.	.
evm.model.ctg1.497	0.538026	0.207574	Protein.evm.model.ctg1.497::evm.model.ctg1.497	4421223-4421686[-]	gi|915014559|ref|XM_013396875.1|	377	E:3e-101	Eimeria acervulina hypothetical protein, conserved partial mRNA	.	.	.	.	.	.	.	.	.	.	.	.	.	.	.	.	.	.	.	.	.	.	.	.	.
evm.model.ctg16.108	0.743469	0.203687	Protein.evm.model.ctg16.108::evm.model.ctg16.108	989148-989960[-]	gi|914999884|ref|XM_013392587.1|	1491	E:0	Eimeria acervulina hypothetical protein, conserved partial mRNA	.	.	.	.	.	.	.	.	.	.	.	.	.	.	.	.	.	.	.	.	.	.	.	.	.
evm.model.ctg2.251	0.747087	0.203205	Protein.evm.model.ctg2.251::evm.model.ctg2.251	2573316-2574485[-]	gi|914995914|ref|XM_013391330.1|	1960	E:0	Eimeria acervulina hypothetical protein, conserved partial mRNA	.	.	.	.	.	.	.	.	.	.	.	.	.	.	.	.	.	.	.	.	.	.	.	.	.
evm.model.ctg5.285	0.721552	0.202826	Protein.evm.model.ctg5.285::evm.model.ctg5.285	2985077-2987307[+]	.	.	.	.	.	.	.	.	.	.	.	.	.	.	.	.	.	.	.	.	.	.	.	.	.	.	.	.	.
evm.model.ctg17.21	0.693739	0.201917	Protein.evm.model.ctg17.21::evm.model.ctg17.21	224241-225017[-]	.	.	.	.	.	.	.	.	.	.	.	.	.	.	.	.	.	.	.	.	.	.	.	.	.	.	.	.	.
evm.model.ctg15.48	0.828062	0.200297	Protein.evm.model.ctg15.48::evm.model.ctg15.48	503884-509486[+]	gi|915008564|ref|XM_013395177.1|	2167	E:0	Eimeria acervulina hypothetical protein, conserved partial mRNA	.	.	.	.	HAP2_PLABA	81.6	E:2e-14	RecName: Full=Hapless 2;^Eukaryota; Alveolata; Apicomplexa; Aconoidasida; Haemosporida; Plasmodiidae; Plasmodium; Plasmodium (Vinckeia)	HAP2_PLABA	86.7	E:4e-16	RecName: Full=Hapless 2;^Eukaryota; Alveolata; Apicomplexa; Aconoidasida; Haemosporida; Plasmodiidae; Plasmodium; Plasmodium (Vinckeia)	PF10699.8	HAP2-GCS1	Male gamete fusion factor	.	.	.	.	.	GO:0009566|fertilization;GO:0007342|fusion of sperm to egg plasma membrane	GO:0008289|lipid binding	GO:0005887|integral component of plasma membrane	.	.
evm.model.ctg2.256	0.608258	0.20022	Protein.evm.model.ctg2.256::evm.model.ctg2.256	2717435-2720690[+]	gi|915007322|ref|XM_013394834.1|	3386	E:0	Eimeria acervulina hypothetical protein, conserved partial mRNA	.	.	.	.	.	.	.	.	.	.	.	.	.	.	.	.	.	.	.	.	.	.	.	.	.
evm.model.ctg3.152	0.809669	0.198978	Protein.evm.model.ctg3.152::evm.model.ctg3.152	1293828-1301630[-]	gi|914998058|ref|XM_013391989.1|	2712	E:0	Eimeria acervulina cGMP-inhibited 3',5'-cyclic phosphodiesterase, putative partial mRNA	gi|1297751489|ref|XP_023055769.1|	168	E:3e-40	high affinity cGMP-specific 3',5'-cyclic phosphodiesterase 9A-like, partial [Piliocolobus tephrosceles]	PDE2_DICDI	133	E:5e-30	RecName: Full=3',5'-cyclic-nucleotide phosphodiesterase regA;^Eukaryota; Amoebozoa; Mycetozoa; Dictyosteliida; Dictyostelium	PDE3_CAEEL	135	E:7e-31	RecName: Full=Probable 3',5'-cyclic phosphodiesterase pde-3;^Eukaryota; Metazoa; Ecdysozoa; Nematoda; Chromadorea; Rhabditida; Rhabditoidea; Rhabditidae; Peloderinae; Caenorhabditis	PF00233.18	PDEase_I	3'5'-cyclic nucleotide phosphodiesterase	ENOG410XT2V	Phosphodiesterase	.	.	.	GO:0007635|chemosensory behavior;GO:0006935|chemotaxis;GO:0008340|determination of adult lifespan;GO:0030827|negative regulation of cGMP biosynthetic process;GO:0007602|phototransduction;GO:0010628|positive regulation of gene expression;GO:0010446|response to alkaline pH;GO:0042542|response to hydrogen peroxideGO:0007165|signal transduction	GO:0004114|3',5'-cyclic-nucleotide phosphodiesterase activity;GO:0046872|metal ion bindingGO:0004114|3',5'-cyclic-nucleotide phosphodiesterase activity	.	.	.
evm.model.ctg2.390	0.395996	0.197137	Protein.evm.model.ctg2.390::evm.model.ctg2.390	3810105-3811196[-]	gi|915017588|ref|XM_013397836.1|	370	E:4e-99	Eimeria acervulina hypothetical protein, conserved partial mRNA	gi|1348560435|ref|XP_023973751.1|	111	E:9e-28	LOW QUALITY PROTEIN: probable beta-tubulin polyglutamylase, partial [Physeter catodon]	TTL6A_TETTS	90.5	E:9e-21	RecName: Full=Probable beta-tubulin polyglutamylase;^Eukaryota; Alveolata; Ciliophora; Intramacronucleata; Oligohymenophorea; Hymenostomatida; Tetrahymenina; Tetrahymenidae; Tetrahymena	TTL6A_TETTS	90.5	E:8e-21	RecName: Full=Probable beta-tubulin polyglutamylase;^Eukaryota; Alveolata; Ciliophora; Intramacronucleata; Oligohymenophorea; Hymenostomatida; Tetrahymenina; Tetrahymenidae; Tetrahymena	PF03133.14	TTL	Tubulin-tyrosine ligase family	.	.	.	.	.	GO:0018095|protein polyglutamylationGO:0006464|cellular protein modification process	GO:0005524|ATP binding;GO:0015631|tubulin binding;GO:0070740|tubulin-glutamic acid ligase activity	GO:0005929|cilium;GO:0005737|cytoplasm;GO:0005874|microtubule	K16582|TTLL6_13; tubulin polyglutamylase TTLL6/13 [EC:6.-.-.-]	.
evm.model.ctg14.18	0.604646	0.192025	Protein.evm.model.ctg14.18::evm.model.ctg14.18	302460-302780[-]	.	.	.	.	.	.	.	.	.	.	.	.	.	.	.	.	.	.	.	.	.	.	.	.	.	.	.	.	.
evm.model.ctg4.192	0.733401	0.191502	Protein.evm.model.ctg4.192::evm.model.ctg4.192	2063015-2063236[-]	gi|914997481|ref|XM_013391813.1|	411	E:2e-111	Eimeria acervulina hypothetical protein, conserved partial mRNA	.	.	.	.	.	.	.	.	.	.	.	.	.	.	.	.	.	.	.	.	.	.	.	.	.
evm.model.ctg9.237	0.655291	0.190961	Protein.evm.model.ctg9.237::evm.model.ctg9.237	2278905-2281106[+]	gi|915010312|ref|XM_013395656.1|	3269	E:0	Eimeria acervulina 82 kDa gametocyte antigen, related partial mRNA	.	.	.	.	.	.	.	.	.	.	.	.	.	.	.	.	.	.	.	.	.	.	.	.	.
evm.model.ctg1.496	0.641825	0.190569	Protein.evm.model.ctg1.496::evm.model.ctg1.496	4420002-4421090[-]	gi|915014559|ref|XM_013396875.1|	1426	E:0	Eimeria acervulina hypothetical protein, conserved partial mRNA	.	.	.	.	.	.	.	.	.	.	.	.	.	.	.	.	.	.	.	.	.	.	.	.	.
evm.model.ctg4.199	0.682802	0.190252	Protein.evm.model.ctg4.199::evm.model.ctg4.199	2171876-2172169[-]	.	.	.	.	.	.	.	.	.	.	.	.	.	.	.	.	.	.	.	.	.	.	.	.	.	.	.	.	.
evm.model.ctg5.141	0.808365	0.189973	Protein.evm.model.ctg5.141::evm.model.ctg5.141	1498785-1500405[-]	.	.	.	.	.	.	.	.	TA4_EIMTE	72	E:2e-13	RecName: Full=Sporulated oocyst TA4 antigen;^Eukaryota; Alveolata; Apicomplexa; Conoidasida; Coccidia; Eucoccidiorida; Eimeriorina; Eimeriidae; Eimeria	TA4_EIMTE	72.8	E:9e-14	RecName: Full=Sporulated oocyst TA4 antigen;^Eukaryota; Alveolata; Apicomplexa; Conoidasida; Coccidia; Eucoccidiorida; Eimeriorina; Eimeriidae; Eimeria	PF11054.7	Surface_antigen	Sporozoite TA4 surface antigen	.	.	.	.	.	.	.	.	.	.
evm.model.ctg15.40	0.67872	0.189374	Protein.evm.model.ctg15.40::evm.model.ctg15.40	469691-469984[-]	.	.	.	.	.	.	.	.	.	.	.	.	.	.	.	.	.	.	.	.	.	.	.	.	.	.	.	.	.
evm.model.ctg35.5	0.503019	0.189332	Protein.evm.model.ctg35.5::evm.model.ctg35.5	25118-25290[-]	.	.	.	.	.	.	.	.	.	.	.	.	.	.	.	.	.	.	.	.	.	.	.	.	.	.	.	.	.
evm.model.ctg9.214	0.78369	0.187173	Protein.evm.model.ctg9.214::evm.model.ctg9.214	2134018-2136419[-]	gi|916516651|ref|XM_013502673.1|	904	E:0	Eimeria mitis hypothetical protein, conserved partial mRNA	gi|1124039641|ref|XP_019577945.1|	62.8	E:1e-08	PREDICTED: uncharacterized protein At4g15545 [Rhinolophus sinicus]	Y4554_ARATH	61.2	E:1e-09	RecName: Full=Uncharacterized protein At4g15545;^Eukaryota; Viridiplantae; Streptophyta; Embryophyta; Tracheophyta; Spermatophyta; Magnoliophyta; eudicotyledons; Gunneridae; Pentapetalae; rosids; malvids; Brassicales; Brassicaceae; Camelineae; Arabidopsis	Y4554_ARATH	89	E:2e-19	RecName: Full=Uncharacterized protein At4g15545;^Eukaryota; Viridiplantae; Streptophyta; Embryophyta; Tracheophyta; Spermatophyta; Magnoliophyta; eudicotyledons; Gunneridae; Pentapetalae; rosids; malvids; Brassicales; Brassicaceae; Camelineae; Arabidopsis	.	.	.	ENOG4111Y4K	NA	.	.	.	GO:0006810|transport	GO:0022857|transmembrane transporter activity	GO:0016021|integral component of membrane;GO:0005886|plasma membrane	.	.
evm.model.ctg8.46	0.473783	0.185248	Protein.evm.model.ctg8.46::evm.model.ctg8.46	831229-831456[-]	.	.	.	.	.	.	.	.	.	.	.	.	.	.	.	.	.	.	.	.	.	.	.	.	.	.	.	.	.
evm.model.ctg1.463	0.75636	0.184899	Protein.evm.model.ctg1.463::evm.model.ctg1.463	4115530-4116318[+]	.	.	.	.	.	.	.	.	.	.	.	.	.	.	.	.	.	.	.	.	.	.	.	.	.	.	.	.	.
evm.model.ctg6.233	0.654676	0.184461	Protein.evm.model.ctg6.233::evm.model.ctg6.233	2733303-2733716[-]	.	.	.	.	.	.	.	.	.	.	.	.	.	.	.	.	.	.	.	.	.	.	.	.	.	.	.	.	.
evm.model.ctg7.13	0.823789	0.183382	Protein.evm.model.ctg7.13::evm.model.ctg7.13	190895-193821[-]	gi|915002468|ref|XM_013393344.1|	1711	E:0	Eimeria acervulina hypothetical protein, conserved partial mRNA	gi|260791055|ref|XP_002590556.1|	64.7	E:4e-08	hypothetical protein BRAFLDRAFT_86237 [Branchiostoma floridae]	KLHL6_MOUSE	59.7	E:3e-08	RecName: Full=Kelch-like protein 6;^Eukaryota; Metazoa; Chordata; Craniata; Vertebrata; Euteleostomi; Mammalia; Eutheria; Euarchontoglires; Glires; Rodentia; Myomorpha; Muroidea; Muridae; Murinae; Mus; Mus	KLHL6_MOUSE	59.7	E:3e-08	RecName: Full=Kelch-like protein 6;^Eukaryota; Metazoa; Chordata; Craniata; Vertebrata; Euteleostomi; Mammalia; Eutheria; Euarchontoglires; Glires; Rodentia; Myomorpha; Muroidea; Muridae; Murinae; Mus; Mus	PF00651.30	BTB	BTB/POZ domain	ENOG410XNX8	kelch-like	.	.	.	GO:0050853|B cell receptor signaling pathway;GO:0002467|germinal center formation;GO:0045893|positive regulation of transcription, DNA-templated;GO:0006357|regulation of transcription from RNA polymerase II promoter	GO:0003700|transcription factor activity, sequence-specific DNA binding;GO:0000976|transcription regulatory region sequence-specific DNA bindingGO:0005515|protein binding	GO:0005737|cytoplasm;GO:0005634|nucleus	K10444|KLHL6; kelch-like protein 6	.
evm.model.ctg14.52	0.558673	0.18271	Protein.evm.model.ctg14.52::evm.model.ctg14.52	645140-650598[-]	.	.	.	.	.	.	.	.	.	.	.	.	.	.	.	.	.	.	.	.	.	.	.	.	.	.	.	.	.
evm.model.ctg10.8	0.513468	0.181589	Protein.evm.model.ctg10.8::evm.model.ctg10.8	90424-90759[+]	.	.	.	.	.	.	.	.	.	.	.	.	.	.	.	.	.	.	.	.	.	.	.	.	.	.	.	.	.
evm.model.ctg19.24	0.75449	0.180501	Protein.evm.model.ctg19.24::evm.model.ctg19.24	226572-227059[+]	.	.	.	.	gi|1215472611|gb|OXB69710.1|	63.2	E:6e-11	hypothetical protein H355_000011 [Colinus virginianus]	H4_EIMTE	63.2	E:1e-12	RecName: Full=Histone H4;^Eukaryota; Alveolata; Apicomplexa; Conoidasida; Coccidia; Eucoccidiorida; Eimeriorina; Eimeriidae; Eimeria	.	.	.	.	.	.	.	.	.	.	.	.	.	.	.	.	.
evm.model.ctg7.16	0.773727	0.179816	Protein.evm.model.ctg7.16::evm.model.ctg7.16	212706-213371[+]	.	.	.	.	.	.	.	.	.	.	.	.	.	.	.	.	.	.	.	.	.	.	.	.	.	.	.	.	.
evm.model.ctg4.158	0.408459	0.17854	Protein.evm.model.ctg4.158::evm.model.ctg4.158	1681329-1681511[-]	gi|915012581|ref|XM_013396282.1|	333	E:4e-88	Eimeria acervulina hypothetical protein, conserved partial mRNA	.	.	.	.	.	.	.	.	.	.	.	.	.	.	.	.	.	.	.	.	.	.	.	.	.
evm.model.ctg12.42	0.854888	0.177683	Protein.evm.model.ctg12.42::evm.model.ctg12.42	287045-288081[-]	gi|915133469|ref|XM_013480495.1|	606	E:9e-170	Eimeria maxima hypothetical protein, conserved partial mRNA	.	.	.	.	.	.	.	.	.	.	.	.	.	.	.	.	.	.	.	.	.	.	.	.	.
evm.model.ctg12.98	0.764275	0.177091	Protein.evm.model.ctg12.98::evm.model.ctg12.98	1039946-1040474[-]	gi|915122624|ref|XM_013477122.1|	453	E:7e-124	Eimeria maxima hypothetical protein, conserved partial mRNA	.	.	.	.	.	.	.	.	.	.	.	.	.	.	.	.	.	.	.	.	.	.	.	.	.
evm.model.ctg35.6	0.540454	0.176938	Protein.evm.model.ctg35.6::evm.model.ctg35.6	24760-24986[-]	.	.	.	.	.	.	.	.	.	.	.	.	.	.	.	.	.	.	.	.	.	.	.	.	.	.	.	.	.
evm.model.ctg13.4	0.591867	0.176101	Protein.evm.model.ctg13.4::evm.model.ctg13.4	164435-168117[-]	.	.	.	.	.	.	.	.	.	.	.	.	.	.	.	.	.	.	.	.	.	.	.	.	.	.	.	.	.
evm.model.ctg1.461	0.770793	0.175274	Protein.evm.model.ctg1.461::evm.model.ctg1.461	4108950-4110393[+]	.	.	.	.	.	.	.	.	.	.	.	.	.	.	.	.	.	.	.	.	.	.	.	.	.	.	.	.	.
evm.model.ctg8.17	0.701975	0.174844	Protein.evm.model.ctg8.17::evm.model.ctg8.17	372617-374479[+]	gi|915010812|ref|XM_013395794.1|	3441	E:0	Eimeria acervulina GPI transamidase subunit PIG-U, putative partial mRNA	gi|1348562690|ref|XP_023973893.1|	120	E:4e-26	LOW QUALITY PROTEIN: uncharacterized protein LOC112063229 [Physeter catodon]	.	.	.	.	.	.	.	.	.	.	.	.	.	.	.	.	.	.	.	.	.
evm.model.ctg17.6	0.797284	0.174155	Protein.evm.model.ctg17.6::evm.model.ctg17.6	90170-92174[-]	.	.	.	.	.	.	.	.	.	.	.	.	.	.	.	.	.	.	.	.	.	.	.	.	.	.	.	.	.
evm.model.ctg2.391	0.531983	0.173639	Protein.evm.model.ctg2.391::evm.model.ctg2.391	3812025-3813245[-]	.	.	.	.	gi|1348561829|ref|XP_023973835.1|	147	E:9e-41	probable beta-tubulin polyglutamylase [Physeter catodon]	TTLL6_MOUSE	110	E:4e-30	RecName: Full=Tubulin polyglutamylase TTLL6;^Eukaryota; Metazoa; Chordata; Craniata; Vertebrata; Euteleostomi; Mammalia; Eutheria; Euarchontoglires; Glires; Rodentia; Myomorpha; Muroidea; Muridae; Murinae; Mus; Mus	TTL6A_TETTS	118	E:1e-29	RecName: Full=Probable beta-tubulin polyglutamylase;^Eukaryota; Alveolata; Ciliophora; Intramacronucleata; Oligohymenophorea; Hymenostomatida; Tetrahymenina; Tetrahymenidae; Tetrahymena	PF03133.14	TTL	Tubulin-tyrosine ligase family	.	.	.	.	.	GO:0018095|protein polyglutamylationGO:0006464|cellular protein modification process	GO:0005524|ATP binding;GO:0015631|tubulin binding;GO:0070740|tubulin-glutamic acid ligase activity	GO:0005929|cilium;GO:0005737|cytoplasm;GO:0005874|microtubule	K16582|TTLL6_13; tubulin polyglutamylase TTLL6/13 [EC:6.-.-.-]	.
evm.model.ctg12.95	0.711777	0.173018	Protein.evm.model.ctg12.95::evm.model.ctg12.95	1009231-1010030[+]	gi|915004507|ref|XM_013394000.1|	1175	E:0	Eimeria acervulina hypothetical protein, conserved partial mRNA	.	.	.	.	.	.	.	.	.	.	.	.	.	.	.	.	.	.	.	.	.	.	.	.	.
evm.model.ctg6.434	0.731712	0.172925	Protein.evm.model.ctg6.434::evm.model.ctg6.434	4478750-4491961[+]	gi|915005049|ref|XM_013394164.1|	5108	E:0	Eimeria acervulina 1,3-beta-glucan synthase component domain-containing protein, putative partial mRNA	gi|1124034981|ref|XP_019575900.1|	280	E:3e-75	PREDICTED: callose synthase 1 [Rhinolophus sinicus]	CALS7_ARATH	344	E:8e-94	RecName: Full=Callose synthase 7;^Eukaryota; Viridiplantae; Streptophyta; Embryophyta; Tracheophyta; Spermatophyta; Magnoliophyta; eudicotyledons; Gunneridae; Pentapetalae; rosids; malvids; Brassicales; Brassicaceae; Camelineae; Arabidopsis	CALS7_ARATH	377	E:6e-104	RecName: Full=Callose synthase 7;^Eukaryota; Viridiplantae; Streptophyta; Embryophyta; Tracheophyta; Spermatophyta; Magnoliophyta; eudicotyledons; Gunneridae; Pentapetalae; rosids; malvids; Brassicales; Brassicaceae; Camelineae; Arabidopsis	PF14288.5	FKS1_dom1	1,3-beta-glucan synthase subunit FKS1, domain-1	ENOG410XQ8V	synthase	.	.	.	GO:0006075|(1->3)-beta-D-glucan biosynthetic process;GO:0080165|callose deposition in phloem sieve plate;GO:0071555|cell wall organization;GO:0010233|phloem transport;GO:0008360|regulation of cell shapeGO:0006075|(1->3)-beta-D-glucan biosynthetic process	GO:0003843|1,3-beta-D-glucan synthase activityGO:0003843|1,3-beta-D-glucan synthase activity	GO:0000148|1,3-beta-D-glucan synthase complex;GO:0016021|integral component of membraneGO:0000148|1,3-beta-D-glucan synthase complex;GO:0016020|membrane	K11000|CALS; callose synthase [EC:2.4.1.-]	.
evm.model.ctg1.183	0.505274	0.171198	Protein.evm.model.ctg1.183::evm.model.ctg1.183	1612762-1613071[+]	gi|915001514|ref|XM_013393051.1|	422	E:1e-114	Eimeria acervulina hypothetical protein, conserved partial mRNA	.	.	.	.	.	.	.	.	.	.	.	.	.	.	.	.	.	.	.	.	.	.	.	.	.
evm.model.ctg1.30	0.675455	0.171002	Protein.evm.model.ctg1.30::evm.model.ctg1.30	351324-353562[+]	gi|915010173|ref|XM_013395618.1|	2665	E:0	Eimeria acervulina lectin-domain protein, putative partial mRNA	gi|1174746605|gb|OQV14933.1|	60.1	E:1e-06	Protein ERGIC-53 [Hypsibius dujardini]	.	.	.	.	.	.	.	.	PF03388.12	Lectin_leg-like	Legume-like lectin family	.	.	.	.	.	.	.	GO:0016020|membrane	.	.
evm.model.ctg2.434	0.772191	0.170725	Protein.evm.model.ctg2.434::evm.model.ctg2.434	4180686-4182564[-]	gi|915002393|ref|XM_013393319.1|	259	E:1e-65	Eimeria acervulina thrombospondin type 1 domain-containing protein, putative partial mRNA	.	.	.	.	.	.	.	.	.	.	.	.	.	.	.	.	.	.	.	.	.	.	.	.	.
evm.model.ctg6.379	0.767442	0.170423	Protein.evm.model.ctg6.379::evm.model.ctg6.379	3953143-3954772[-]	gi|915005118|ref|XM_013394187.1|	603	E:1e-168	Eimeria acervulina alanine dehydrogenase, putative partial mRNA	.	.	.	.	.	.	.	.	DHA_LYSSH	61.2	E:2e-09	RecName: Full=Alanine dehydrogenase;^Bacteria; Firmicutes; Bacilli; Bacillales; Bacillaceae; Lysinibacillus	PF01262.20	AlaDh_PNT_C	Alanine dehydrogenase/PNT, C-terminal domain	.	.	.	.	.	GO:0006524|alanine catabolic process;GO:0042853|L-alanine catabolic process;GO:0030435|sporulation resulting in formation of a cellular spore	GO:0000286|alanine dehydrogenase activity;GO:0000166|nucleotide binding	GO:0005829|cytosol	.	.
evm.model.ctg7.143	0.693991	0.170251	Protein.evm.model.ctg7.143::evm.model.ctg7.143	1777294-1777581[+]	.	.	.	.	.	.	.	.	.	.	.	.	.	.	.	.	.	.	.	.	.	.	.	.	.	.	.	.	.
evm.model.ctg4.175	0.675275	0.169973	Protein.evm.model.ctg4.175::evm.model.ctg4.175	1880196-1881560[-]	gi|914998546|ref|XM_013392142.1|	2521	E:0	Eimeria acervulina hypothetical protein, conserved partial mRNA	.	.	.	.	.	.	.	.	.	.	.	.	.	.	.	.	.	.	.	.	.	.	.	.	.
evm.model.ctg1.340	0.656692	0.168913	Protein.evm.model.ctg1.340::evm.model.ctg1.340	3154196-3158043[+]	gi|915001436|ref|XM_013393025.1|	1777	E:0	Eimeria acervulina dense granule protein GRA11, putative partial mRNA	gi|925681197|gb|KOX77953.1|	78.2	E:2e-11	Protein toll [Melipona quadrifasciata]	.	.	.	.	.	.	.	.	.	.	.	.	.	.	.	.	.	.	.	.	.
evm.model.ctg7.14	0.847254	0.168618	Protein.evm.model.ctg7.14::evm.model.ctg7.14	200820-203584[+]	gi|915136437|ref|XM_013481094.1|	292	E:1e-74	Eimeria maxima hypothetical protein, conserved partial mRNA	.	.	.	.	.	.	.	.	.	.	.	.	.	.	.	.	.	.	.	.	.	.	.	.	.
evm.model.ctg2.169	0.572951	0.168581	Protein.evm.model.ctg2.169::evm.model.ctg2.169	1655542-1658759[+]	gi|915009910|ref|XM_013395545.1|	1214	E:0	Eimeria acervulina hypothetical protein, conserved partial mRNA	gi|1126176369|ref|XP_019620447.1|	130	E:3e-30	PREDICTED: potassium/sodium hyperpolarization-activated cyclic nucleotide-gated channel 2-like isoform X1 [Branchiostoma belcheri]	HCN2_HUMAN	123	E:3e-28	RecName: Full=Potassium/sodium hyperpolarization-activated cyclic nucleotide-gated channel 2;^Eukaryota; Metazoa; Chordata; Craniata; Vertebrata; Euteleostomi; Mammalia; Eutheria; Euarchontoglires; Primates; Haplorrhini; Catarrhini; Hominidae; Homo	HCN2_HUMAN	124	E:1e-28	RecName: Full=Potassium/sodium hyperpolarization-activated cyclic nucleotide-gated channel 2;^Eukaryota; Metazoa; Chordata; Craniata; Vertebrata; Euteleostomi; Mammalia; Eutheria; Euarchontoglires; Primates; Haplorrhini; Catarrhini; Hominidae; Homo	PF00027.28	cNMP_binding	Cyclic nucleotide-binding domain	ENOG410XPSE	Potassium voltage-gated channel, subfamily H (Eag-related), member	.	.	.	GO:0007267|cell-cell signaling;GO:0071320|cellular response to cAMP;GO:0071321|cellular response to cGMP;GO:0086012|membrane depolarization during cardiac muscle cell action potential;GO:1990573|potassium ion import across plasma membrane;GO:0071805|potassium ion transmembrane transport;GO:0042391|regulation of membrane potential;GO:0098719|sodium ion import across plasma membrane;GO:0035725|sodi…	GO:0030552|cAMP binding;GO:0042802|identical protein binding;GO:0005222|intracellular cAMP activated cation channel activity;GO:0005249|voltage-gated potassium channel activity;GO:0005248|voltage-gated sodium channel activity	GO:0098855|HCN channel complex;GO:0005887|integral component of plasma membrane;GO:0005886|plasma membrane;GO:0008076|voltage-gated potassium channel complex	K04955|HCN2; hyperpolarization activated cyclic nucleotide-gated potassium channel 2	map04024|cAMP signaling pathway
evm.model.ctg6.247	0.359098	0.167068	Protein.evm.model.ctg6.247::evm.model.ctg6.247	2804856-2805402[+]	.	.	.	.	.	.	.	.	.	.	.	.	.	.	.	.	.	.	.	.	.	.	.	.	.	.	.	.	.
evm.model.ctg12.93	0.75696	0.165359	Protein.evm.model.ctg12.93::evm.model.ctg12.93	1001399-1001752[+]	.	.	.	.	.	.	.	.	.	.	.	.	.	.	.	.	.	.	.	.	.	.	.	.	.	.	.	.	.
evm.model.ctg4.189	0.626123	0.164212	Protein.evm.model.ctg4.189::evm.model.ctg4.189	2022942-2024909[+]	.	.	.	.	.	.	.	.	.	.	.	.	.	.	.	.	.	.	.	.	.	.	.	.	.	.	.	.	.
evm.model.ctg15.41	0.719275	0.16397	Protein.evm.model.ctg15.41::evm.model.ctg15.41	472359-472952[-]	gi|915014954|ref|XM_013397005.1|	1066	E:0	Eimeria acervulina hypothetical protein, conserved partial mRNA	.	.	.	.	.	.	.	.	.	.	.	.	.	.	.	.	.	.	.	.	.	.	.	.	.
evm.model.ctg7.9	0.639626	0.162993	Protein.evm.model.ctg7.9::evm.model.ctg7.9	155711-157095[+]	.	.	.	.	.	.	.	.	.	.	.	.	.	.	.	.	.	.	.	.	.	.	.	.	.	.	.	.	.
evm.model.ctg10.183	0.589561	0.161979	Protein.evm.model.ctg10.183::evm.model.ctg10.183	1798408-1800029[-]	gi|915004957|ref|XM_013394134.1|	2687	E:0	Eimeria acervulina hypothetical protein, conserved partial mRNA	.	.	.	.	.	.	.	.	.	.	.	.	.	.	.	.	.	.	.	.	.	.	.	.	.
evm.model.ctg15.58	0.828419	0.160023	Protein.evm.model.ctg15.58::evm.model.ctg15.58	558186-559822[+]	gi|915008532|ref|XM_013395168.1|	1413	E:0	Eimeria acervulina hypothetical protein, conserved partial mRNA	.	.	.	.	.	.	.	.	.	.	.	.	.	.	.	.	.	.	.	.	.	.	.	.	.
evm.model.ctg5.114	0.702266	0.159961	Protein.evm.model.ctg5.114::evm.model.ctg5.114	1299026-1301388[+]	gi|915001633|ref|XM_013393090.1|	1133	E:0	Eimeria acervulina hypothetical protein, conserved partial mRNA	.	.	.	.	.	.	.	.	.	.	.	.	.	.	.	.	.	.	.	.	.	.	.	.	.
evm.model.ctg3.196	0.53265	0.15993	Protein.evm.model.ctg3.196::evm.model.ctg3.196	1602135-1602401[+]	.	.	.	.	.	.	.	.	.	.	.	.	.	.	.	.	.	.	.	.	.	.	.	.	.	.	.	.	.
evm.model.ctg5.15	0.786903	0.159886	Protein.evm.model.ctg5.15::evm.model.ctg5.15	276983-279100[-]	gi|915016764|ref|XM_013397579.1|	2820	E:0	Eimeria acervulina radial spokehead-L protein, putative partial mRNA	gi|928081904|ref|XP_013855792.1|	135	E:9e-31	PREDICTED: radial spoke head protein 6 homolog A-like [Austrofundulus limnaeus]	RSH4A_HUMAN	123	E:7e-28	RecName: Full=Radial spoke head protein 4 homolog A;^Eukaryota; Metazoa; Chordata; Craniata; Vertebrata; Euteleostomi; Mammalia; Eutheria; Euarchontoglires; Primates; Haplorrhini; Catarrhini; Hominidae; Homo	RSH4A_HUMAN	138	E:1e-32	RecName: Full=Radial spoke head protein 4 homolog A;^Eukaryota; Metazoa; Chordata; Craniata; Vertebrata; Euteleostomi; Mammalia; Eutheria; Euarchontoglires; Primates; Haplorrhini; Catarrhini; Hominidae; Homo	PF04712.11	Radial_spoke	Radial spokehead-like protein	ENOG410XQP5	cilium axoneme assembly	.	.	.	GO:0035082|axoneme assembly;GO:0003341|cilium movement	.	GO:0005930|axoneme;GO:0005737|cytoplasm;GO:0031514|motile cilium;GO:0001534|radial spoke	.	.
evm.model.ctg14.51	0.638429	0.159742	Protein.evm.model.ctg14.51::evm.model.ctg14.51	635336-644044[-]	gi|915012874|ref|XM_013396363.1|	911	E:0	Eimeria acervulina hypothetical protein, conserved partial mRNA	gi|1316200261|ref|XP_023210423.1|	127	E:6e-27	WD repeat-containing protein 19-like [Centruroides sculpturatus]	WDR19_MOUSE	94	E:3e-18	RecName: Full=WD repeat-containing protein 19;^Eukaryota; Metazoa; Chordata; Craniata; Vertebrata; Euteleostomi; Mammalia; Eutheria; Euarchontoglires; Glires; Rodentia; Myomorpha; Muroidea; Muridae; Murinae; Mus; Mus	WDR19_MOUSE	145	E:2e-34	RecName: Full=WD repeat-containing protein 19;^Eukaryota; Metazoa; Chordata; Craniata; Vertebrata; Euteleostomi; Mammalia; Eutheria; Euarchontoglires; Glires; Rodentia; Myomorpha; Muroidea; Muridae; Murinae; Mus; Mus	.	.	.	ENOG410XR20	WD repeat domain 19	.	.	.	GO:0000902|cell morphogenesis;GO:0060830|ciliary receptor clustering involved in smoothened signaling pathway;GO:0060271|cilium assembly;GO:0055123|digestive system development;GO:0042471|ear morphogenesis;GO:0031076|embryonic camera-type eye development;GO:0048701|embryonic cranial skeleton morphogenesis;GO:0030326|embryonic limb morphogenesis;GO:0008406|gonad development;GO:0001701|in utero emb…	.	GO:0005929|cilium;GO:0005737|cytoplasm;GO:0005856|cytoskeleton;GO:0030991|intraciliary transport particle A;GO:0031514|motile cilium;GO:0097730|non-motile cilium;GO:0005654|nucleoplasm;GO:0032391|photoreceptor connecting cilium;GO:0001750|photoreceptor outer segment	.	.
evm.model.ctg2.127	0.738776	0.15795	Protein.evm.model.ctg2.127::evm.model.ctg2.127	1322474-1323077[+]	gi|915016804|ref|XM_013397592.1|	850	E:0	Eimeria acervulina hypothetical protein, conserved partial mRNA	.	.	.	.	.	.	.	.	.	.	.	.	.	.	.	.	.	.	.	.	.	.	.	.	.
evm.model.ctg1.78	0.680561	0.155991	Protein.evm.model.ctg1.78::evm.model.ctg1.78	763382-763771[-]	gi|915007965|ref|XM_013395011.1|	185	E:3e-43	Eimeria acervulina hypothetical protein, conserved partial mRNA	gi|1355997701|gb|PRD37367.1|	62.8	E:9e-11	rpmG [Nephila clavipes]	RL33_PROA2	75.5	E:4e-17	RecName: Full=50S ribosomal protein L33 {ECO:0000255|HAMAP-Rule:MF_00294};^Bacteria; Chlorobi; Chlorobia; Chlorobiales; Chlorobiaceae; Prosthecochloris	RL33_PROA2	75.5	E:3e-17	RecName: Full=50S ribosomal protein L33 {ECO:0000255|HAMAP-Rule:MF_00294};^Bacteria; Chlorobi; Chlorobia; Chlorobiales; Chlorobiaceae; Prosthecochloris	PF00471.19	Ribosomal_L33	Ribosomal protein L33	ENOG411250Q	50S ribosomal protein L33	.	.	.	GO:0006412|translationGO:0006412|translation	GO:0003735|structural constituent of ribosomeGO:0003735|structural constituent of ribosome	GO:0005840|ribosomeGO:0005622|intracellular;GO:0005840|ribosome	K02913|RP-L33, MRPL33, rpmG; large subunit ribosomal protein L33	map03010|Ribosome
evm.model.ctg15.101	0.837251	0.155182	Protein.evm.model.ctg15.101::evm.model.ctg15.101	1058541-1060897[+]	gi|914999360|ref|XM_013392414.1|	1070	E:0	Eimeria acervulina actin-like protein 7, putative partial mRNA	gi|975135307|ref|XP_015283847.1|	79	E:9e-13	PREDICTED: actin-like protein 7A [Gekko japonicus]	ACT_TRYCR	76.6	E:9e-14	RecName: Full=Actin;^Eukaryota; Euglenozoa; Kinetoplastida; Trypanosomatidae; Trypanosoma; Schizotrypanum	ACTY_DICDI	92.4	E:5e-19	RecName: Full=Centractin;^Eukaryota; Amoebozoa; Mycetozoa; Dictyosteliida; Dictyostelium	PF00022.18	Actin	Actin	COG5277	Actin-related protein	.	.	.	GO:0016192|vesicle-mediated transport	GO:0005524|ATP binding;GO:0008976|polyphosphate kinase activity	GO:0005813|centrosome;GO:0005737|cytoplasm;GO:0005869|dynactin complex	K16575|ACTR1, ARP1; centractin	.
evm.model.ctg17.9	0.620751	0.155094	Protein.evm.model.ctg17.9::evm.model.ctg17.9	99248-99788[-]	.	.	.	.	.	.	.	.	.	.	.	.	.	.	.	.	.	.	.	.	.	.	.	.	.	.	.	.	.
evm.model.ctg10.64	0.811295	0.154669	Protein.evm.model.ctg10.64::evm.model.ctg10.64	666358-667917[-]	gi|915146591|ref|XM_013483015.1|	708	E:0	Eimeria maxima hypothetical protein, conserved partial mRNA	.	.	.	.	.	.	.	.	.	.	.	.	PF14908.5	DUF4496	Domain of unknown function (DUF4496)	.	.	.	.	.	.	.	.	.	.
evm.model.ctg4.286	0.815188	0.154612	Protein.evm.model.ctg4.286::evm.model.ctg4.286	3207808-3213497[-]	gi|915000283|ref|XM_013392717.1|	5072	E:0	Eimeria acervulina kinesin, putative partial mRNA	gi|1215477231|gb|OXB71063.1|	833	E:0	hypothetical protein H355_014470 [Colinus virginianus]	KIF28_RAT	418	E:3e-125	RecName: Full=Kinesin-like protein KIF28P;^Eukaryota; Metazoa; Chordata; Craniata; Vertebrata; Euteleostomi; Mammalia; Eutheria; Euarchontoglires; Glires; Rodentia; Myomorpha; Muroidea; Muridae; Murinae; Rattus	KI13B_HUMAN	454	E:2e-133	RecName: Full=Kinesin-like protein KIF13B;^Eukaryota; Metazoa; Chordata; Craniata; Vertebrata; Euteleostomi; Mammalia; Eutheria; Euarchontoglires; Primates; Haplorrhini; Catarrhini; Hominidae; Homo	PF00225.22	Kinesin	Kinesin motor domain	COG5059	Kinesin family member	.	.	.	GO:0030705|cytoskeleton-dependent intracellular transport;GO:0007018|microtubule-based movement;GO:0072383|plus-end-directed vesicle transport along microtubule;GO:0006605|protein targeting;GO:0050770|regulation of axonogenesis;GO:0007165|signal transduction;GO:0042110|T cell activationGO:0007018|microtubule-based movement	GO:0071889|14-3-3 protein binding;GO:0005524|ATP binding;GO:0016887|ATPase activity;GO:0008017|microtubule binding;GO:0003777|microtubule motor activity;GO:0019901|protein kinase bindingGO:0003777|microtubule motor activity;GO:0005524|ATP binding;GO:0008017|microtubule binding	GO:0030424|axon;GO:0005737|cytoplasm;GO:0005829|cytosol;GO:0005871|kinesin complex;GO:0005874|microtubule;GO:0005902|microvillus;GO:0033270|paranode region of axon	K17914|KIF13; kinesin family member 13	.
evm.model.ctg6.423	0.491257	0.154111	Protein.evm.model.ctg6.423::evm.model.ctg6.423	4397338-4397878[-]	.	.	.	.	.	.	.	.	.	.	.	.	.	.	.	.	.	.	.	.	.	.	.	.	.	.	.	.	.
evm.model.ctg16.33	0.808573	0.154109	Protein.evm.model.ctg16.33::evm.model.ctg16.33	492638-493272[-]	gi|914996015|ref|XM_013391363.1|	460	E:2e-126	Eimeria acervulina hypothetical protein, conserved partial mRNA	.	.	.	.	.	.	.	.	.	.	.	.	.	.	.	.	.	.	.	.	.	.	.	.	.
evm.model.ctg2.421	0.494095	0.153457	Protein.evm.model.ctg2.421::evm.model.ctg2.421	4105384-4106157[-]	.	.	.	.	.	.	.	.	.	.	.	.	.	.	.	.	.	.	.	.	.	.	.	.	.	.	.	.	.
evm.model.ctg17.13	0.521261	0.152643	Protein.evm.model.ctg17.13::evm.model.ctg17.13	120241-122701[-]	gi|915007464|ref|XM_013394873.1|	405	E:2e-109	Eimeria acervulina hypothetical protein, conserved partial mRNA	gi|1297756687|ref|XP_023056170.1|	73.2	E:1e-12	GATA zinc finger domain-containing protein 14-like, partial [Piliocolobus tephrosceles]	.	.	.	.	.	.	.	.	.	.	.	.	.	.	.	.	.	.	.	.	.
evm.model.ctg6.362	0.618076	0.152354	Protein.evm.model.ctg6.362::evm.model.ctg6.362	3673498-3674482[+]	gi|915127796|ref|XM_013479208.1|	442	E:3e-120	Eimeria maxima hypothetical protein, conserved partial mRNA	gi|1228369086|ref|XP_021945569.1|	82.8	E:6e-16	uncharacterized protein LOC110843832 [Folsomia candida]	.	.	.	.	.	.	.	.	PF13398.5	Peptidase_M50B	Peptidase M50B-like	.	.	.	.	.	.	.	.	.	.
evm.model.ctg4.282	0.850901	0.150535	Protein.evm.model.ctg4.282::evm.model.ctg4.282	3183029-3184909[+]	gi|915146703|ref|XM_013483031.1|	137	E:1e-28	Eimeria maxima hypothetical protein, conserved partial mRNA	gi|1025168424|ref|XP_016357372.1|	67.8	E:5e-11	PREDICTED: Kv channel-interacting protein 4-like [Sinocyclocheilus anshuiensis]	Y4781_DICDI	62	E:1e-10	RecName: Full=Recoverin family protein DDB_G0274781;^Eukaryota; Amoebozoa; Mycetozoa; Dictyosteliida; Dictyostelium	Y4781_DICDI	62	E:1e-10	RecName: Full=Recoverin family protein DDB_G0274781;^Eukaryota; Amoebozoa; Mycetozoa; Dictyosteliida; Dictyostelium	.	.	.	COG5126	Calcium-binding protein	.	.	.	.	GO:0005509|calcium ion binding	.	.	.
evm.model.ctg18.56	0.526078	0.14949	Protein.evm.model.ctg18.56::evm.model.ctg18.56	675510-675872[+]	.	.	.	.	.	.	.	.	.	.	.	.	.	.	.	.	.	.	.	.	.	.	.	.	.	.	.	.	.
evm.model.ctg4.226	0.345677	0.148724	Protein.evm.model.ctg4.226::evm.model.ctg4.226	2307552-2307737[+]	gi|915007606|ref|XM_013394912.1|	206	E:9e-50	Eimeria acervulina hypothetical protein partial mRNA	.	.	.	.	.	.	.	.	.	.	.	.	.	.	.	.	.	.	.	.	.	.	.	.	.
evm.model.ctg15.43	0.834598	0.148661	Protein.evm.model.ctg15.43::evm.model.ctg15.43	481485-482396[+]	gi|915014957|ref|XM_013397006.1|	1685	E:0	Eimeria acervulina hypothetical protein, conserved partial mRNA	gi|696997009|ref|XP_009565025.1|	98.6	E:2e-20	PREDICTED: leucine-rich repeat-containing protein 23 [Cuculus canorus]	LRGUK_HUMAN	76.6	E:3e-14	RecName: Full=Leucine-rich repeat and guanylate kinase domain-containing protein;^Eukaryota; Metazoa; Chordata; Craniata; Vertebrata; Euteleostomi; Mammalia; Eutheria; Euarchontoglires; Primates; Haplorrhini; Catarrhini; Hominidae; Homo	LRGUK_HUMAN	83.6	E:2e-16	RecName: Full=Leucine-rich repeat and guanylate kinase domain-containing protein;^Eukaryota; Metazoa; Chordata; Craniata; Vertebrata; Euteleostomi; Mammalia; Eutheria; Euarchontoglires; Primates; Haplorrhini; Catarrhini; Hominidae; Homo	PF13516.5	LRR_6	Leucine Rich repeat	COG0194	Essential for recycling GMP and indirectly, cGMP (By similarity)	.	.	.	GO:0035082|axoneme assembly;GO:0030154|cell differentiation;GO:0007283|spermatogenesis	GO:0005524|ATP binding;GO:0016301|kinase activityGO:0005515|protein binding	GO:0001669|acrosomal vesicle;GO:0002177|manchette	.	.
evm.model.ctg18.47	0.698787	0.148265	Protein.evm.model.ctg18.47::evm.model.ctg18.47	626459-628463[-]	.	.	.	.	.	.	.	.	.	.	.	.	.	.	.	.	.	.	.	.	.	.	.	.	.	.	.	.	.
evm.model.ctg6.248	0.470546	0.147598	Protein.evm.model.ctg6.248::evm.model.ctg6.248	2810272-2810451[+]	.	.	.	.	.	.	.	.	.	.	.	.	.	.	.	.	.	.	.	.	.	.	.	.	.	.	.	.	.
evm.model.ctg2.468	0.596194	0.146457	Protein.evm.model.ctg2.468::evm.model.ctg2.468	4725017-4727635[+]	.	.	.	.	.	.	.	.	.	.	.	.	.	.	.	.	.	.	.	.	.	.	.	.	.	.	.	.	.
evm.model.ctg10.88	0.697594	0.145721	Protein.evm.model.ctg10.88::evm.model.ctg10.88	802880-803188[+]	gi|915010667|ref|XM_013395754.1|	394	E:3e-106	Eimeria acervulina Adenylate kinase family protein, related partial mRNA	.	.	.	.	.	.	.	.	.	.	.	.	.	.	.	.	.	.	.	.	.	.	.	.	.
evm.model.ctg8.92	0.599507	0.144539	Protein.evm.model.ctg8.92::evm.model.ctg8.92	1403680-1403967[-]	.	.	.	.	.	.	.	.	.	.	.	.	.	.	.	.	.	.	.	.	.	.	.	.	.	.	.	.	.
evm.model.ctg12.36	0.246666	0.141651	Protein.evm.model.ctg12.36::evm.model.ctg12.36	275641-275883[-]	.	.	.	.	.	.	.	.	.	.	.	.	.	.	.	.	.	.	.	.	.	.	.	.	.	.	.	.	.
evm.model.ctg3.324	0.765817	0.140895	Protein.evm.model.ctg3.324::evm.model.ctg3.324	2815871-2818886[+]	gi|915013924|ref|XM_013396694.1|	2004	E:0	Eimeria acervulina copper-transporting ATPase 1, putative partial mRNA	gi|1048029377|ref|XP_017488538.1|	99.8	E:1e-18	PREDICTED: probable copper-transporting ATPase HMA5 [Rhagoletis zephyria]	COPA_ENTHA	93.6	E:3e-18	RecName: Full=Probable copper-importing P-type ATPase A;^Bacteria; Firmicutes; Bacilli; Lactobacillales; Enterococcaceae; Enterococcus	COPA_ECOLI	111	E:6e-24	RecName: Full=Copper-exporting P-type ATPase A;^Bacteria; Proteobacteria; Gammaproteobacteria; Enterobacterales; Enterobacteriaceae; Escherichia	PF00702.25	Hydrolase	haloacid dehalogenase-like hydrolase	COG2217	p-type ATPase	.	.	.	GO:0071280|cellular response to copper ion;GO:0071292|cellular response to silver ion;GO:0060003|copper ion export;GO:0006825|copper ion transport;GO:0010273|detoxification of copper ion;GO:1902601|silver ion transmembrane transport	GO:0005524|ATP binding;GO:0016887|ATPase activity;GO:0015662|ATPase activity, coupled to transmembrane movement of ions, phosphorylative mechanism;GO:0019829|cation-transporting ATPase activity;GO:0046872|metal ion binding;GO:0015080|silver ion transmembrane transporter activity	GO:0005887|integral component of plasma membrane;GO:0031224|intrinsic component of membrane;GO:0016020|membrane;GO:0005886|plasma membrane	K17686|copA, ATP7; Cu+-exporting ATPase [EC:3.6.3.54]	.
evm.model.ctg3.360	0.621802	0.139685	Protein.evm.model.ctg3.360::evm.model.ctg3.360	3162499-3165927[+]	gi|914999315|ref|XM_013392399.1|	357	E:2e-94	Eimeria acervulina dihydrolipoyl dehydrogenase, putative partial mRNA	gi|308448132|ref|XP_003087624.1|	172	E:9e-47	hypothetical protein CRE_20166 [Caenorhabditis remanei]	DLDH1_ARATH	188	E:2e-51	RecName: Full=Dihydrolipoyl dehydrogenase 1, mitochondrial;^Eukaryota; Viridiplantae; Streptophyta; Embryophyta; Tracheophyta; Spermatophyta; Magnoliophyta; eudicotyledons; Gunneridae; Pentapetalae; rosids; malvids; Brassicales; Brassicaceae; Camelineae; Arabidopsis	.	.	.	.	.	.	.	.	.	.	.	.	.	.	.	.	.
evm.model.ctg13.115	0.563872	0.138135	Protein.evm.model.ctg13.115::evm.model.ctg13.115	1212798-1215625[-]	gi|915000689|ref|XM_013392838.1|	3219	E:0	Eimeria acervulina hypothetical protein, conserved partial mRNA	.	.	.	.	.	.	.	.	.	.	.	.	.	.	.	.	.	.	.	.	.	.	.	.	.
evm.model.ctg4.46	0.644155	0.136908	Protein.evm.model.ctg4.46::evm.model.ctg4.46	577108-579627[+]	.	.	.	.	.	.	.	.	.	.	.	.	.	.	.	.	.	.	.	.	.	.	.	.	.	.	.	.	.
evm.model.ctg1.132	0.589153	0.136015	Protein.evm.model.ctg1.132::evm.model.ctg1.132	1192664-1192927[-]	.	.	.	.	.	.	.	.	.	.	.	.	.	.	.	.	.	.	.	.	.	.	.	.	.	.	.	.	.
evm.model.ctg9.3	0.372211	0.135429	Protein.evm.model.ctg9.3::evm.model.ctg9.3	57132-57337[-]	gi|915016731|ref|XM_013397568.1|	381	E:2e-102	Eimeria acervulina hypothetical protein, conserved partial mRNA	.	.	.	.	.	.	.	.	.	.	.	.	.	.	.	.	.	.	.	.	.	.	.	.	.
evm.model.ctg6.299	0.714646	0.134607	Protein.evm.model.ctg6.299::evm.model.ctg6.299	3210505-3211715[+]	gi|915007213|ref|XM_013394804.1|	1458	E:0	Eimeria acervulina SAG family member partial mRNA	.	.	.	.	TA4_EIMTE	63.9	E:9e-11	RecName: Full=Sporulated oocyst TA4 antigen;^Eukaryota; Alveolata; Apicomplexa; Conoidasida; Coccidia; Eucoccidiorida; Eimeriorina; Eimeriidae; Eimeria	TA4_EIMTE	65.5	E:2e-11	RecName: Full=Sporulated oocyst TA4 antigen;^Eukaryota; Alveolata; Apicomplexa; Conoidasida; Coccidia; Eucoccidiorida; Eimeriorina; Eimeriidae; Eimeria	PF11054.7	Surface_antigen	Sporozoite TA4 surface antigen	.	.	.	.	.	.	.	.	.	.
evm.model.ctg1.281	0.816991	0.132581	Protein.evm.model.ctg1.281::evm.model.ctg1.281	2595406-2596372[+]	.	.	.	.	.	.	.	.	.	.	.	.	.	.	.	.	.	.	.	.	.	.	.	.	.	.	.	.	.
evm.model.ctg18.27	0.704132	0.129205	Protein.evm.model.ctg18.27::evm.model.ctg18.27	409833-413090[+]	gi|915006662|ref|XM_013394653.1|	1988	E:0	Eimeria acervulina sulfate adenylyltransferas-adenylylsulfate kinase, putative partial mRNA	gi|521029781|gb|EPQ11568.1|	113	E:3e-23	Bifunctional 3'-phosphoadenosine 5'-phosphosulfate synthase 1 [Myotis brandtii]	SATC_AQUAE	355	E:7e-113	RecName: Full=Probable bifunctional SAT/APS kinase;^Bacteria; Aquificae; Aquificales; Aquificaceae; Aquifex	SATC_AQUAE	378	E:1e-121	RecName: Full=Probable bifunctional SAT/APS kinase;^Bacteria; Aquificae; Aquificales; Aquificaceae; Aquifex	PF14306.5	PUA_2	PUA-like domain	COG0529	Catalyzes the synthesis of activated sulfate (By similarity)	.	.	.	GO:0070814|hydrogen sulfide biosynthetic process;GO:0010134|sulfate assimilation via adenylyl sulfate reduction;GO:0019379|sulfate assimilation, phosphoadenylyl sulfate reduction by phosphoadenylyl-sulfate reductase (thioredoxin);GO:0000096|sulfur amino acid metabolic process	GO:0004020|adenylylsulfate kinase activity;GO:0005524|ATP binding;GO:0004781|sulfate adenylyltransferase (ATP) activityGO:0004781|sulfate adenylyltransferase (ATP) activity	.	K00958|sat, met3; sulfate adenylyltransferase [EC:2.7.7.4]	map00920|Sulfur metabolism;map00261|Monobactam biosynthesis;map00450|Selenocompound metabolism;map01100|Metabolic pathways;map00230|Purine metabolism;map01120|Microbial metabolism in diverse environments;map01130|Biosynthesis of antibiotics
evm.model.ctg1.381	0.526531	0.128551	Protein.evm.model.ctg1.381::evm.model.ctg1.381	3584481-3584756[-]	.	.	.	.	.	.	.	.	.	.	.	.	.	.	.	.	.	.	.	.	.	.	.	.	.	.	.	.	.
evm.model.ctg3.37	0.632125	0.128209	Protein.evm.model.ctg3.37::evm.model.ctg3.37	210063-210305[-]	.	.	.	.	.	.	.	.	.	.	.	.	.	.	.	.	.	.	.	.	.	.	.	.	.	.	.	.	.
evm.model.ctg5.115	0.619884	0.128201	Protein.evm.model.ctg5.115::evm.model.ctg5.115	1301437-1301661[+]	.	.	.	.	.	.	.	.	.	.	.	.	.	.	.	.	.	.	.	.	.	.	.	.	.	.	.	.	.
evm.model.ctg3.358	0.186126	0.127784	Protein.evm.model.ctg3.358::evm.model.ctg3.358	3158943-3159753[-]	gi|914995952|ref|XM_013391342.1|	961	E:0	Eimeria acervulina hypothetical protein, conserved partial mRNA	.	.	.	.	.	.	.	.	.	.	.	.	.	.	.	.	.	.	.	.	.	.	.	.	.
evm.model.ctg17.56	0.766986	0.12547	Protein.evm.model.ctg17.56::evm.model.ctg17.56	524773-526583[-]	gi|915012736|ref|XM_013396325.1|	915	E:0	Eimeria acervulina oxidoreductase, putative partial mRNA	gi|524894310|ref|XP_005103655.1|	134	E:1e-32	PREDICTED: 3-ketodihydrosphingosine reductase-like [Aplysia californica]	TC10A_ARATH	137	E:2e-35	RecName: Full=3-dehydrosphinganine reductase TSC10A;^Eukaryota; Viridiplantae; Streptophyta; Embryophyta; Tracheophyta; Spermatophyta; Magnoliophyta; eudicotyledons; Gunneridae; Pentapetalae; rosids; malvids; Brassicales; Brassicaceae; Camelineae; Arabidopsis	TC10A_ARATH	136	E:2e-35	RecName: Full=3-dehydrosphinganine reductase TSC10A;^Eukaryota; Viridiplantae; Streptophyta; Embryophyta; Tracheophyta; Spermatophyta; Magnoliophyta; eudicotyledons; Gunneridae; Pentapetalae; rosids; malvids; Brassicales; Brassicaceae; Camelineae; Arabidopsis	PF00106.24	adh_short	short chain dehydrogenase	ENOG410YF8M	reductase	.	.	.	GO:0030148|sphingolipid biosynthetic process	GO:0047560|3-dehydrosphinganine reductase activity	GO:0005789|endoplasmic reticulum membrane;GO:0016021|integral component of membrane	K04708|E1.1.1.102; 3-dehydrosphinganine reductase [EC:1.1.1.102]	map01100|Metabolic pathways;map00600|Sphingolipid metabolism
evm.model.ctg5.75	0.579204	0.12484	Protein.evm.model.ctg5.75::evm.model.ctg5.75	887977-891238[+]	gi|914995591|ref|XM_013391226.1|	418	E:6e-113	Eimeria acervulina hypothetical protein, conserved partial mRNA	gi|1191034149|ref|XP_020894193.1|	101	E:5e-22	cytochrome b561-like [Exaiptasia pallida]	ACFR1_ARATH	90.5	E:6e-20	RecName: Full=Transmembrane ascorbate ferrireductase 1;^Eukaryota; Viridiplantae; Streptophyta; Embryophyta; Tracheophyta; Spermatophyta; Magnoliophyta; eudicotyledons; Gunneridae; Pentapetalae; rosids; malvids; Brassicales; Brassicaceae; Camelineae; Arabidopsis	ACFR2_ARATH	91.3	E:3e-20	RecName: Full=Probable transmembrane ascorbate ferrireductase 2;^Eukaryota; Viridiplantae; Streptophyta; Embryophyta; Tracheophyta; Spermatophyta; Magnoliophyta; eudicotyledons; Gunneridae; Pentapetalae; rosids; malvids; Brassicales; Brassicaceae; Camelineae; Arabidopsis	PF03188.15	Cytochrom_B561	Eukaryotic cytochrome b561	ENOG4111FKI	Cytochrome	.	.	.	GO:0055114|oxidation-reduction process	GO:0046872|metal ion binding;GO:0016491|oxidoreductase activity	GO:0005794|Golgi apparatus;GO:0016021|integral component of membrane	K08360|CYB561; cytochrome b-561	.
evm.model.ctg10.118	0.589103	0.124822	Protein.evm.model.ctg10.118::evm.model.ctg10.118	1053261-1055705[+]	.	.	.	.	.	.	.	.	.	.	.	.	.	.	.	.	PF00233.18	PDEase_I	3'5'-cyclic nucleotide phosphodiesterase	.	.	.	.	.	GO:0007165|signal transduction	GO:0004114|3',5'-cyclic-nucleotide phosphodiesterase activity	.	.	.
evm.model.ctg2.242	0.650889	0.122015	Protein.evm.model.ctg2.242::evm.model.ctg2.242	2509395-2510148[+]	.	.	.	.	.	.	.	.	.	.	.	.	.	.	.	.	.	.	.	.	.	.	.	.	.	.	.	.	.
evm.model.ctg17.31	0.787081	0.121	Protein.evm.model.ctg17.31::evm.model.ctg17.31	285362-288784[+]	gi|914996828|ref|XM_013391614.1|	5812	E:0	Eimeria acervulina Proteophosphoglycan 5, related partial mRNA	.	.	.	.	.	.	.	.	.	.	.	.	.	.	.	.	.	.	.	.	.	.	.	.	.
evm.model.ctg11.72	0.585472	0.118851	Protein.evm.model.ctg11.72::evm.model.ctg11.72	741717-744282[-]	gi|915017257|ref|XM_013397728.1|	2023	E:0	Eimeria acervulina hypothetical protein, conserved partial mRNA	.	.	.	.	.	.	.	.	.	.	.	.	.	.	.	.	.	.	.	.	.	.	.	.	.
evm.model.ctg7.157	0.846185	0.117979	Protein.evm.model.ctg7.157::evm.model.ctg7.157	1924446-1931695[-]	gi|915003682|ref|XM_013393726.1|	4495	E:0	Eimeria acervulina hypothetical protein, conserved partial mRNA	gi|871264125|ref|XP_005108845.2|	95.5	E:2e-16	PREDICTED: cilia- and flagella-associated protein 74-like [Aplysia californica]	CFA74_CHLRE	92.8	E:3e-17	RecName: Full=Cilia- and flagella-associated protein 74 {ECO:0000305};^Eukaryota; Viridiplantae; Chlorophyta; Chlorophyceae; Chlamydomonadales; Chlamydomonadaceae; Chlamydomonas	CFA74_CHLRE	92.4	E:3e-17	RecName: Full=Cilia- and flagella-associated protein 74 {ECO:0000305};^Eukaryota; Viridiplantae; Chlorophyta; Chlorophyceae; Chlamydomonadales; Chlamydomonadaceae; Chlamydomonas	.	.	.	.	.	.	.	.	GO:0035082|axoneme assembly;GO:0060294|cilium movement involved in cell motility	.	GO:0005930|axoneme;GO:0005737|cytoplasm	.	.
evm.model.ctg17.19	0.499371	0.114456	Protein.evm.model.ctg17.19::evm.model.ctg17.19	217430-217752[+]	.	.	.	.	.	.	.	.	.	.	.	.	.	.	.	.	.	.	.	.	.	.	.	.	.	.	.	.	.
evm.model.ctg9.229	0.747165	0.113862	Protein.evm.model.ctg9.229::evm.model.ctg9.229	2242711-2249493[-]	gi|914997950|ref|XM_013391960.1|	3463	E:0	Eimeria acervulina hypothetical protein partial mRNA	gi|1205896414|gb|OWF46104.1|	132	E:1e-27	Extracellular matrix protein A [Mizuhopecten yessoensis]	YCR2_BACTK	53.1	E:9e-06	RecName: Full=Uncharacterized 29.1 kDa protein in cryB1 5'region;^Bacteria; Firmicutes; Bacilli; Bacillales; Bacillaceae; Bacillus; Bacillus cereus group	.	.	.	.	.	.	.	.	.	.	.	.	.	.	.	.	.
evm.model.ctg5.267	0.485948	0.113451	Protein.evm.model.ctg5.267::evm.model.ctg5.267	2827999-2832319[-]	.	.	.	.	.	.	.	.	.	.	.	.	.	.	.	.	.	.	.	.	.	.	.	.	.	.	.	.	.
evm.model.ctg5.197	0.603243	0.113106	Protein.evm.model.ctg5.197::evm.model.ctg5.197	1912396-1915104[+]	gi|915002926|ref|XM_013393483.1|	4876	E:0	Eimeria acervulina hypothetical protein, conserved partial mRNA	.	.	.	.	.	.	.	.	.	.	.	.	PF01442.17	Apolipoprotein	Apolipoprotein A1/A4/E domain	.	.	.	.	.	GO:0006869|lipid transport;GO:0042157|lipoprotein metabolic process	GO:0008289|lipid binding	GO:0005576|extracellular region	.	.
evm.model.ctg8.40	0.691183	0.113061	Protein.evm.model.ctg8.40::evm.model.ctg8.40	790628-791791[-]	.	.	.	.	.	.	.	.	.	.	.	.	.	.	.	.	.	.	.	.	.	.	.	.	.	.	.	.	.
evm.model.ctg11.132	0.672539	0.112245	Protein.evm.model.ctg11.132::evm.model.ctg11.132	1404391-1404798[-]	.	.	.	.	.	.	.	.	.	.	.	.	.	.	.	.	.	.	.	.	.	.	.	.	.	.	.	.	.
evm.model.ctg2.348	0.379272	0.110525	Protein.evm.model.ctg2.348::evm.model.ctg2.348	3484158-3484700[+]	.	.	.	.	.	.	.	.	.	.	.	.	.	.	.	.	.	.	.	.	.	.	.	.	.	.	.	.	.
evm.model.ctg10.17	0.505328	0.109775	Protein.evm.model.ctg10.17::evm.model.ctg10.17	183518-183811[-]	gi|672196230|ref|XM_008818576.1|	78.7	E:3e-11	Plasmodium inui San Antonio 1 molecular chaperone HtpG partial mRNA	gi|313759944|gb|ADR79283.1|	52.4	E:5e-08	Hsp90 alpha1 [Brachionus ibericus]	HSP90_EIMTE	54.7	E:9e-10	RecName: Full=Heat shock protein 90;^Eukaryota; Alveolata; Apicomplexa; Conoidasida; Coccidia; Eucoccidiorida; Eimeriorina; Eimeriidae; Eimeria	HSP90_EIMTE	69.7	E:2e-13	RecName: Full=Heat shock protein 90;^Eukaryota; Alveolata; Apicomplexa; Conoidasida; Coccidia; Eucoccidiorida; Eimeriorina; Eimeriidae; Eimeria	.	.	.	.	.	.	.	.	GO:0006457|protein folding;GO:0006950|response to stress	GO:0005524|ATP binding;GO:0051082|unfolded protein binding	GO:0005737|cytoplasm	.	.
evm.model.ctg1.137	0.503167	0.105619	Protein.evm.model.ctg1.137::evm.model.ctg1.137	1239004-1240677[-]	gi|915017205|ref|XM_013397710.1|	1964	E:0	Eimeria acervulina hypothetical protein, conserved partial mRNA	.	.	.	.	.	.	.	.	.	.	.	.	.	.	.	.	.	.	.	.	.	.	.	.	.
evm.model.ctg10.75	0.555941	0.105606	Protein.evm.model.ctg10.75::evm.model.ctg10.75	732880-733146[-]	.	.	.	.	.	.	.	.	.	.	.	.	.	.	.	.	.	.	.	.	.	.	.	.	.	.	.	.	.
evm.model.ctg16.18	0.425874	0.105498	Protein.evm.model.ctg16.18::evm.model.ctg16.18	294320-294664[+]	.	.	.	.	.	.	.	.	.	.	.	.	.	.	.	.	.	.	.	.	.	.	.	.	.	.	.	.	.
evm.model.ctg8.39	0.680343	0.104089	Protein.evm.model.ctg8.39::evm.model.ctg8.39	784455-787976[-]	gi|916510612|ref|XM_013500080.1|	1232	E:0	Eimeria mitis cyclin domain containing protein, putative partial mRNA	.	.	.	.	.	.	.	.	.	.	.	.	PF08613.10	Cyclin	Cyclin	.	.	.	.	.	GO:0000079|regulation of cyclin-dependent protein serine/threonine kinase activity	GO:0019901|protein kinase binding	.	.	.
evm.model.ctg16.45	0.536266	0.103465	Protein.evm.model.ctg16.45::evm.model.ctg16.45	572418-573171[-]	.	.	.	.	.	.	.	.	.	.	.	.	.	.	.	.	.	.	.	.	.	.	.	.	.	.	.	.	.
evm.model.ctg6.237	0.509045	0.103226	Protein.evm.model.ctg6.237::evm.model.ctg6.237	2760155-2760418[+]	.	.	.	.	.	.	.	.	.	.	.	.	.	.	.	.	.	.	.	.	.	.	.	.	.	.	.	.	.
evm.model.ctg6.407	0.510563	0.0968976	Protein.evm.model.ctg6.407::evm.model.ctg6.407	4187182-4188594[-]	gi|915011399|ref|XM_013395955.1|	287	E:6e-74	Eimeria acervulina hypothetical protein, conserved partial mRNA	.	.	.	.	.	.	.	.	.	.	.	.	.	.	.	.	.	.	.	.	.	.	.	.	.
evm.model.ctg17.99	0.573271	0.096322	Protein.evm.model.ctg17.99::evm.model.ctg17.99	920398-921441[-]	.	.	.	.	.	.	.	.	.	.	.	.	.	.	.	.	.	.	.	.	.	.	.	.	.	.	.	.	.
evm.model.ctg6.244	0.417168	0.0959074	Protein.evm.model.ctg6.244::evm.model.ctg6.244	2789266-2789604[-]	.	.	.	.	.	.	.	.	.	.	.	.	.	.	.	.	.	.	.	.	.	.	.	.	.	.	.	.	.
evm.model.ctg5.288	0.668194	0.0944055	Protein.evm.model.ctg5.288::evm.model.ctg5.288	3000219-3002081[+]	gi|915005544|ref|XM_013394317.1|	859	E:0	Eimeria acervulina hypothetical protein partial mRNA	.	.	.	.	.	.	.	.	.	.	.	.	PF14295.5	PAN_4	PAN domain	.	.	.	.	.	.	.	.	.	.
evm.model.ctg5.284	0.621032	0.0932641	Protein.evm.model.ctg5.284::evm.model.ctg5.284	2984101-2984289[-]	.	.	.	.	.	.	.	.	.	.	.	.	.	.	.	.	.	.	.	.	.	.	.	.	.	.	.	.	.
evm.model.ctg3.189	0.618638	0.0918965	Protein.evm.model.ctg3.189::evm.model.ctg3.189	1578519-1579785[-]	gi|915135039|ref|XM_013480813.1|	627	E:5e-176	Eimeria maxima 18 kDa cyclophilin, putative partial mRNA	gi|1344775180|ref|XP_023934038.1|	172	E:1e-50	peptidyl-prolyl cis-trans isomerase-like [Bicyclus anynana]	PPIA_NEOCA	178	E:7e-55	RecName: Full=Peptidyl-prolyl cis-trans isomerase;^Eukaryota; Alveolata; Apicomplexa; Conoidasida; Coccidia; Eucoccidiorida; Eimeriorina; Sarcocystidae; Neospora	PPIA_NEOCA	184	E:4e-57	RecName: Full=Peptidyl-prolyl cis-trans isomerase;^Eukaryota; Alveolata; Apicomplexa; Conoidasida; Coccidia; Eucoccidiorida; Eimeriorina; Sarcocystidae; Neospora	PF00160.20	Pro_isomerase	Cyclophilin type peptidyl-prolyl cis-trans isomerase/CLD	COG0652	peptidyl-prolyl cis-trans isomerase activity	.	.	.	GO:0006457|protein foldingGO:0000413|protein peptidyl-prolyl isomerization	GO:0003755|peptidyl-prolyl cis-trans isomerase activityGO:0003755|peptidyl-prolyl cis-trans isomerase activity	.	.	.
evm.model.ctg4.202	0.47095	0.0905834	Protein.evm.model.ctg4.202::evm.model.ctg4.202	2179239-2179475[+]	.	.	.	.	.	.	.	.	.	.	.	.	.	.	.	.	.	.	.	.	.	.	.	.	.	.	.	.	.
evm.model.ctg6.35	0.762374	0.0905032	Protein.evm.model.ctg6.35::evm.model.ctg6.35	318050-319493[+]	gi|915004336|ref|XM_013393943.1|	296	E:2e-76	Eimeria acervulina hypothetical protein, conserved partial mRNA	.	.	.	.	.	.	.	.	.	.	.	.	.	.	.	.	.	.	.	.	.	.	.	.	.
evm.model.ctg2.130	0.691002	0.0882424	Protein.evm.model.ctg2.130::evm.model.ctg2.130	1339508-1341133[+]	gi|915016813|ref|XM_013397595.1|	3003	E:0	Eimeria acervulina hypothetical protein, conserved partial mRNA	gi|1348560148|ref|XP_023973706.1|	86.3	E:7e-15	uncharacterized protein LOC112063003, partial [Physeter catodon]	.	.	.	.	.	.	.	.	.	.	.	.	.	.	.	.	.	.	.	.	.
evm.model.ctg3.177	0.607797	0.0874024	Protein.evm.model.ctg3.177::evm.model.ctg3.177	1474012-1475070[+]	.	.	.	.	.	.	.	.	.	.	.	.	.	.	.	.	PF03820.16	Mtc	Tricarboxylate carrier	.	.	.	.	.	GO:0006811|ion transport;GO:0055085|transmembrane transport	GO:0015075|ion transmembrane transporter activity	GO:0016020|membrane	.	.
evm.model.ctg6.243	0.487467	0.0822708	Protein.evm.model.ctg6.243::evm.model.ctg6.243	2785241-2785501[-]	.	.	.	.	.	.	.	.	.	.	.	.	.	.	.	.	.	.	.	.	.	.	.	.	.	.	.	.	.
evm.model.ctg3.323	0.524145	0.0802006	Protein.evm.model.ctg3.323::evm.model.ctg3.323	2812196-2814292[+]	gi|915013924|ref|XM_013396694.1|	697	E:0	Eimeria acervulina copper-transporting ATPase 1, putative partial mRNA	.	.	.	.	HMA5_ORYSJ	53.9	E:2e-06	RecName: Full=Copper-transporting ATPase HMA5 {ECO:0000305};^Eukaryota; Viridiplantae; Streptophyta; Embryophyta; Tracheophyta; Spermatophyta; Magnoliophyta; Liliopsida; Poales; Poaceae; BOP clade; Oryzoideae; Oryzeae; Oryzinae; Oryza	HMA5_ORYSJ	61.2	E:9e-09	RecName: Full=Copper-transporting ATPase HMA5 {ECO:0000305};^Eukaryota; Viridiplantae; Streptophyta; Embryophyta; Tracheophyta; Spermatophyta; Magnoliophyta; Liliopsida; Poales; Poaceae; BOP clade; Oryzoideae; Oryzeae; Oryzinae; Oryza	.	.	.	COG2217	p-type ATPase	.	.	.	GO:0010273|detoxification of copper ion;GO:0030001|metal ion transport	GO:0019829|cation-transporting ATPase activity;GO:0005507|copper ion binding;GO:0000166|nucleotide binding	GO:0016021|integral component of membrane	K17686|copA, ATP7; Cu+-exporting ATPase [EC:3.6.3.54]	.
evm.model.ctg1.148	0.452605	0.0796625	Protein.evm.model.ctg1.148::evm.model.ctg1.148	1409001-1410821[-]	gi|915003162|ref|XM_013393553.1|	87.9	E:1e-13	Eimeria acervulina hypothetical protein, conserved partial mRNA	.	.	.	.	.	.	.	.	.	.	.	.	.	.	.	.	.	.	.	.	.	.	.	.	.
evm.model.ctg1.528	0.25328	0.0747293	Protein.evm.model.ctg1.528::evm.model.ctg1.528	5046050-5050706[-]	gi|915004130|ref|XM_013393874.1|	222	E:1e-54	Eimeria acervulina very long-chain acyl-CoA synthetase, putative partial mRNA	.	.	.	.	.	.	.	.	.	.	.	.	.	.	.	.	.	.	.	.	.	.	.	.	.
evm.model.ctg1.471	0.0625368	0.0744918	Protein.evm.model.ctg1.471::evm.model.ctg1.471	4144694-4145068[-]	.	.	.	.	.	.	.	.	.	.	.	.	.	.	.	.	.	.	.	.	.	.	.	.	.	.	.	.	.
evm.model.ctg7.214	0.507954	0.0731235	Protein.evm.model.ctg7.214::evm.model.ctg7.214	2561207-2568734[-]	gi|914995796|ref|XM_013391290.1|	660	E:0	Eimeria acervulina protein disulfide-isomerase, putative partial mRNA	.	.	.	.	.	.	.	.	.	.	.	.	.	.	.	.	.	.	.	.	.	.	.	.	.
evm.model.ctg7.91	0.765718	0.0632264	Protein.evm.model.ctg7.91::evm.model.ctg7.91	1219751-1225352[+]	gi|915000893|ref|XM_013392890.1|	1997	E:0	Eimeria acervulina MORN repeat-containing protein, related partial mRNA	gi|1387714497|gb|PWA14075.1|	104	E:4e-27	hypothetical protein CCH79_00016744 [Gambusia affinis]	R10B1_HUMAN	105	E:1e-25	RecName: Full=Radial spoke head 10 homolog B;^Eukaryota; Metazoa; Chordata; Craniata; Vertebrata; Euteleostomi; Mammalia; Eutheria; Euarchontoglires; Primates; Haplorrhini; Catarrhini; Hominidae; Homo	R10B2_HUMAN	109	E:6e-23	RecName: Full=Radial spoke head 10 homolog B2;^Eukaryota; Metazoa; Chordata; Craniata; Vertebrata; Euteleostomi; Mammalia; Eutheria; Euarchontoglires; Primates; Haplorrhini; Catarrhini; Hominidae; Homo	PF02493.19	MORN	MORN repeat	COG4642	whole genome shotgun sequence	.	.	.	.	.	.	.	.
evm.model.ctg2.220	0.528055	0.06093	Protein.evm.model.ctg2.220::evm.model.ctg2.220	2098146-2101003[+]	gi|914998012|ref|XM_013391977.1|	4272	E:0	Eimeria acervulina zinc carboxypeptidase, putative partial mRNA	.	.	.	.	.	.	.	.	.	.	.	.	.	.	.	.	.	.	.	.	.	.	.	.	.
evm.model.ctg3.316	0.469711	0.0571826	Protein.evm.model.ctg3.316::evm.model.ctg3.316	2765291-2765479[-]	.	.	.	.	.	.	.	.	.	.	.	.	.	.	.	.	.	.	.	.	.	.	.	.	.	.	.	.	.
evm.model.ctg10.66	0.393617	0.0564687	Protein.evm.model.ctg10.66::evm.model.ctg10.66	675511-675759[-]	.	.	.	.	.	.	.	.	.	.	.	.	.	.	.	.	.	.	.	.	.	.	.	.	.	.	.	.	.
evm.model.ctg9.171	0.281797	0.0562658	Protein.evm.model.ctg9.171::evm.model.ctg9.171	1717728-1718285[+]	.	.	.	.	.	.	.	.	.	.	.	.	.	.	.	.	.	.	.	.	.	.	.	.	.	.	.	.	.
evm.model.ctg6.77	0.350158	0.0550689	Protein.evm.model.ctg6.77::evm.model.ctg6.77	840449-840796[+]	.	.	.	.	.	.	.	.	.	.	.	.	.	.	.	.	.	.	.	.	.	.	.	.	.	.	.	.	.
evm.model.ctg1.51	0.71717	0.0542173	Protein.evm.model.ctg1.51::evm.model.ctg1.51	589380-590742[-]	gi|914996416|ref|XM_013391502.1|	1303	E:0	Eimeria acervulina RNA-binding protein, putative partial mRNA	.	.	.	.	.	.	.	.	.	.	.	.	PF00085.19	Thioredoxin	Thioredoxin	.	.	.	.	.	GO:0045454|cell redox homeostasis	.	.	.	.
evm.model.ctg16.120	0.761235	0.0540536	Protein.evm.model.ctg16.120::evm.model.ctg16.120	1178140-1178962[+]	gi|915005993|ref|XM_013394451.1|	291	E:4e-75	Eimeria acervulina hypothetical protein, conserved partial mRNA	.	.	.	.	.	.	.	.	.	.	.	.	.	.	.	.	.	.	.	.	.	.	.	.	.
evm.model.ctg15.26	0.290277	0.0507116	Protein.evm.model.ctg15.26::evm.model.ctg15.26	407897-408103[-]	.	.	.	.	.	.	.	.	.	.	.	.	.	.	.	.	.	.	.	.	.	.	.	.	.	.	.	.	.
evm.model.ctg6.255	0.726833	0.0485898	Protein.evm.model.ctg6.255::evm.model.ctg6.255	2828173-2831344[-]	gi|915003255|ref|XM_013393584.1|	1840	E:0	Eimeria acervulina hypothetical protein, conserved partial mRNA	gi|196010497|ref|XP_002115113.1|	91.7	E:2e-16	hypothetical protein TRIADDRAFT_58934 [Trichoplax adhaerens]	.	.	.	.	.	.	.	.	.	.	.	.	.	.	.	.	.	.	.	.	.
evm.model.ctg1.191	0.578395	0.0453439	Protein.evm.model.ctg1.191::evm.model.ctg1.191	1781590-1787602[+]	gi|915005400|ref|XM_013394277.1|	78.7	E:5e-11	Eimeria acervulina hypothetical protein, conserved partial mRNA	.	.	.	.	.	.	.	.	.	.	.	.	.	.	.	.	.	.	.	.	.	.	.	.	.
evm.model.ctg3.328	0.466635	0.0444686	Protein.evm.model.ctg3.328::evm.model.ctg3.328	2880102-2880321[+]	gi|915017281|ref|XM_013397735.1|	401	E:1e-108	Eimeria acervulina hypothetical protein partial mRNA	.	.	.	.	.	.	.	.	.	.	.	.	PF00024.25	PAN_1	PAN domain	.	.	.	.	.	.	.	.	.	.
evm.model.ctg6.413	0.498689	0.0393072	Protein.evm.model.ctg6.413::evm.model.ctg6.413	4237646-4242531[+]	gi|915010017|ref|XM_013395575.1|	357	E:5e-95	Eimeria acervulina hypothetical protein partial mRNA	gi|1348559668|ref|XP_023973636.1|	65.1	E:7e-10	myosin-B/C-like, partial [Physeter catodon]	MYOA_TOXGO	63.2	E:7e-11	RecName: Full=Myosin-A;^Eukaryota; Alveolata; Apicomplexa; Conoidasida; Coccidia; Eucoccidiorida; Eimeriorina; Sarcocystidae; Toxoplasma	MYOA_TOXGO	62.8	E:7e-11	RecName: Full=Myosin-A;^Eukaryota; Alveolata; Apicomplexa; Conoidasida; Coccidia; Eucoccidiorida; Eimeriorina; Sarcocystidae; Toxoplasma	PF00063.20	Myosin_head	Myosin head (motor domain)	COG5022	myosin heavy chain	.	.	.	.	GO:0003779|actin binding;GO:0005524|ATP binding;GO:0003774|motor activityGO:0003774|motor activity;GO:0005524|ATP binding	GO:0016459|myosin complex;GO:0005886|plasma membraneGO:0016459|myosin complex	.	.
evm.model.ctg19.26	0.71754	0.03803	Protein.evm.model.ctg19.26::evm.model.ctg19.26	239024-239429[-]	gi|914995404|ref|XM_013391174.1|	488	E:1e-134	Eimeria acervulina LPS glycosyltransferase of possible cyanobacterial origin, related partial mRNA	.	.	.	.	.	.	.	.	GLGB_MAIZE	47.4	E:5e-06	RecName: Full=1,4-alpha-glucan-branching enzyme 2, chloroplastic/amyloplastic;^Eukaryota; Viridiplantae; Streptophyta; Embryophyta; Tracheophyta; Spermatophyta; Magnoliophyta; Liliopsida; Poales; Poaceae; PACMAD clade; Panicoideae; Andropogonodae; Andropogoneae; Tripsacinae; Zea	PF02806.17	Alpha-amylase_C	Alpha amylase, C-terminal all-beta domain	COG0296	Catalyzes the formation of the alpha-1,6-glucosidic linkages in glycogen by scission of a 1,4-alpha-linked oligosaccharide from growing alpha-1,4-glucan chains and the subsequent attachment of the oligosaccharide to the alpha-1,6 position (By similarity)	.	.	.	GO:0005978|glycogen biosynthetic process;GO:0019252|starch biosynthetic processGO:0005975|carbohydrate metabolic process	GO:0003844|1,4-alpha-glucan branching enzyme activity;GO:0043169|cation binding;GO:0004553|hydrolase activity, hydrolyzing O-glycosyl compoundsGO:0003824|catalytic activity;GO:0043169|cation binding	GO:0009501|amyloplast;GO:0009507|chloroplast	K00700|glgB; 1,4-alpha-glucan branching enzyme [EC:2.4.1.18]	map01100|Metabolic pathways;map00500|Starch and sucrose metabolism;map01110|Biosynthesis of secondary metabolites
evm.model.ctg1.506	0.410056	0.0328552	Protein.evm.model.ctg1.506::evm.model.ctg1.506	4591210-4592208[-]	gi|915016446|ref|XM_013397475.1|	1144	E:0	Eimeria acervulina hypothetical protein, conserved partial mRNA	.	.	.	.	.	.	.	.	.	.	.	.	.	.	.	.	.	.	.	.	.	.	.	.	.
evm.model.ctg19.6	0.537613	0.0308994	Protein.evm.model.ctg19.6::evm.model.ctg19.6	104941-105094[-]	gi|157109448|ref|XM_001650625.1|	97.1	E:4e-17	Aedes aegypti AAEL000746-RA mRNA	gi|148675086|gb|EDL07033.1|	100	E:7e-25	isocitrate dehydrogenase 2 (NADP+), mitochondrial, isoform CRA_b, partial [Mus musculus]	IDHC_TOBAC	100	E:8e-26	RecName: Full=Isocitrate dehydrogenase [NADP];^Eukaryota; Viridiplantae; Streptophyta; Embryophyta; Tracheophyta; Spermatophyta; Magnoliophyta; eudicotyledons; Gunneridae; Pentapetalae; asterids; lamiids; Solanales; Solanaceae; Nicotianoideae; Nicotianeae; Nicotiana	IDHC_TOBAC	100	E:7e-26	RecName: Full=Isocitrate dehydrogenase [NADP];^Eukaryota; Viridiplantae; Streptophyta; Embryophyta; Tracheophyta; Spermatophyta; Magnoliophyta; eudicotyledons; Gunneridae; Pentapetalae; asterids; lamiids; Solanales; Solanaceae; Nicotianoideae; Nicotianeae; Nicotiana	PF00180.19	Iso_dh	Isocitrate/isopropylmalate dehydrogenase	.	.	.	.	.	GO:0006097|glyoxylate cycle;GO:0006102|isocitrate metabolic process;GO:0006099|tricarboxylic acid cycleGO:0055114|oxidation-reduction process	GO:0004450|isocitrate dehydrogenase (NADP+) activity;GO:0000287|magnesium ion binding;GO:0051287|NAD bindingGO:0016616|oxidoreductase activity, acting on the CH-OH group of donors, NAD or NADP as acceptor	GO:0005737|cytoplasm	.	.
evm.model.ctg13.25	0.611003	0.0290607	Protein.evm.model.ctg13.25::evm.model.ctg13.25	427371-429270[+]	gi|915008417|ref|XM_013395136.1|	322	E:7e-84	Eimeria acervulina hypothetical protein partial mRNA	.	.	.	.	.	.	.	.	.	.	.	.	.	.	.	.	.	.	.	.	.	.	.	.	.
evm.model.ctg10.76	0.221333	0.0279789	Protein.evm.model.ctg10.76::evm.model.ctg10.76	740822-741124[+]	.	.	.	.	.	.	.	.	.	.	.	.	.	.	.	.	.	.	.	.	.	.	.	.	.	.	.	.	.
evm.model.ctg5.287	0.404519	0.0255656	Protein.evm.model.ctg5.287::evm.model.ctg5.287	2996668-3000184[+]	gi|915000013|ref|XM_013392627.1|	1541	E:0	Eimeria acervulina PAN domain-containing protein, putative partial mRNA	gi|1348560503|ref|XP_023973761.1|	142	E:3e-35	micronemal protein 4-like, partial [Physeter catodon]	MIC4_TOXGO	81.3	E:7e-16	RecName: Full=Micronemal protein 4;^Eukaryota; Alveolata; Apicomplexa; Conoidasida; Coccidia; Eucoccidiorida; Eimeriorina; Sarcocystidae; Toxoplasma	MIC4_TOXGO	82	E:4e-16	RecName: Full=Micronemal protein 4;^Eukaryota; Alveolata; Apicomplexa; Conoidasida; Coccidia; Eucoccidiorida; Eimeriorina; Sarcocystidae; Toxoplasma	PF00024.25	PAN_1	PAN domain	.	.	.	.	.	GO:0007155|cell adhesion;GO:0009405|pathogenesis;GO:0006508|proteolysis	.	GO:0031410|cytoplasmic vesicle;GO:0005576|extracellular region;GO:0020009|microneme	.	.
evm.model.ctg8.38	0.510663	0.0197691	Protein.evm.model.ctg8.38::evm.model.ctg8.38	782130-783078[+]	gi|914997472|ref|XM_013391810.1|	1131	E:0	Eimeria acervulina hypothetical protein, conserved partial mRNA	.	.	.	.	.	.	.	.	.	.	.	.	.	.	.	.	.	.	.	.	.	.	.	.	.
evm.model.ctg2.188	0.444952	0.0188214	Protein.evm.model.ctg2.188::evm.model.ctg2.188	1888199-1888384[+]	.	.	.	.	.	.	.	.	.	.	.	.	.	.	.	.	.	.	.	.	.	.	.	.	.	.	.	.	.
evm.model.ctg13.118	0.69789	0.0181459	Protein.evm.model.ctg13.118::evm.model.ctg13.118	1222711-1224246[-]	gi|915000681|ref|XM_013392836.1|	2710	E:0	Eimeria acervulina hypothetical protein, conserved partial mRNA	.	.	.	.	.	.	.	.	.	.	.	.	.	.	.	.	.	.	.	.	.	.	.	.	.
evm.model.ctg5.26	0.342584	0.0174225	Protein.evm.model.ctg5.26::evm.model.ctg5.26	453654-458758[+]	gi|915003466|ref|XM_013393654.1|	2231	E:0	Eimeria acervulina amiloride-sensitive amine oxidase, copper-containing, putative partial mRNA	gi|499036638|ref|XP_004568982.1|	139	E:2e-30	amiloride-sensitive amine oxidase [copper-containing] [Maylandia zebra]	AOC1_RAT	112	E:8e-24	RecName: Full=Amiloride-sensitive amine oxidase [copper-containing];^Eukaryota; Metazoa; Chordata; Craniata; Vertebrata; Euteleostomi; Mammalia; Eutheria; Euarchontoglires; Glires; Rodentia; Myomorpha; Muroidea; Muridae; Murinae; Rattus	AOC1_PIG	117	E:2e-25	RecName: Full=Amiloride-sensitive amine oxidase [copper-containing] {ECO:0000305};^Eukaryota; Metazoa; Chordata; Craniata; Vertebrata; Euteleostomi; Mammalia; Eutheria; Laurasiatheria; Cetartiodactyla; Suina; Suidae; Sus	PF00629.22	MAM	MAM domain, meprin/A5/mu	COG3733	amine oxidase	.	.	.	GO:0009308|amine metabolic process;GO:0097185|cellular response to azide;GO:0071280|cellular response to copper ion;GO:0035874|cellular response to copper ion starvation;GO:0071420|cellular response to histamine;GO:0055114|oxidation-reduction process;GO:0046677|response to antibiotic;GO:0042493|response to drugGO:0009308|amine metabolic process;GO:0055114|oxidation-reduction process	GO:0005509|calcium ion binding;GO:0005507|copper ion binding;GO:0052597|diamine oxidase activity;GO:0008144|drug binding;GO:0008201|heparin binding;GO:0052598|histamine oxidase activity;GO:0052599|methylputrescine oxidase activity;GO:0008131|primary amine oxidase activity;GO:0052600|propane-1,3-diamine oxidase activity;GO:0032403|protein complex binding;GO:0042803|protein homodimerization activit…	GO:0005923|bicellular tight junction;GO:0070062|extracellular exosome;GO:0005615|extracellular space;GO:0005886|plasma membraneGO:0016020|membrane	K11182|AOC1, ABP1; diamine oxidase [EC:1.4.3.22]	map01100|Metabolic pathways;map00380|Tryptophan metabolism;map00330|Arginine and proline metabolism;map00340|Histidine metabolism
evm.model.ctg5.308	0.278577	0.00938906	Protein.evm.model.ctg5.308::evm.model.ctg5.308	3262607-3262820[+]	.	.	.	.	.	.	.	.	.	.	.	.	.	.	.	.	.	.	.	.	.	.	.	.	.	.	.	.	.
evm.model.ctg3.327	0.342736	0.00834595	Protein.evm.model.ctg3.327::evm.model.ctg3.327	2879193-2879411[+]	gi|915017281|ref|XM_013397735.1|	145	E:2e-31	Eimeria acervulina hypothetical protein partial mRNA	gi|1348560503|ref|XP_023973761.1|	53.1	E:2e-06	micronemal protein 4-like, partial [Physeter catodon]	.	.	.	.	.	.	.	.	PF14295.5	PAN_4	PAN domain	.	.	.	.	.	.	.	.	.	.
evm.model.ctg3.326	0.492267	0.00301934	Protein.evm.model.ctg3.326::evm.model.ctg3.326	2856903-2860993[+]	.	.	.	.	.	.	.	.	.	.	.	.	.	.	.	.	.	.	.	.	.	.	.	.	.	.	.	.	.
evm.model.ctg1.318	0.478817	-0.00288706	Protein.evm.model.ctg1.318::evm.model.ctg1.318	2777377-2781984[+]	gi|914997377|ref|XM_013391778.1|	2796	E:0	Eimeria acervulina kinesin motor domain-containing protein, putative partial mRNA	gi|1215479275|gb|OXB72689.1|	239	E:2e-67	hypothetical protein H355_005463 [Colinus virginianus]	KIF19_XENLA	199	E:3e-52	RecName: Full=Kinesin-like protein KIF19;^Eukaryota; Metazoa; Chordata; Craniata; Vertebrata; Euteleostomi; Amphibia; Batrachia; Anura; Pipoidea; Pipidae; Xenopodinae; Xenopus; Xenopus	KIF19_XENLA	245	E:8e-68	RecName: Full=Kinesin-like protein KIF19;^Eukaryota; Metazoa; Chordata; Craniata; Vertebrata; Euteleostomi; Amphibia; Batrachia; Anura; Pipoidea; Pipidae; Xenopodinae; Xenopus; Xenopus	PF16796.4	Microtub_bd	Microtubule binding	.	.	.	.	.	GO:0060404|axonemal microtubule depolymerization;GO:0007018|microtubule-based movement;GO:0070462|plus-end specific microtubule depolymerizationGO:0007018|microtubule-based movement	GO:0005524|ATP binding;GO:0008574|ATP-dependent microtubule motor activity, plus-end-directed;GO:0008017|microtubule bindingGO:0008017|microtubule binding;GO:0003777|microtubule motor activity;GO:0005524|ATP binding	GO:0005930|axoneme;GO:0005929|cilium;GO:0005737|cytoplasm;GO:0005874|microtubule	K10401|KIF18_19; kinesin family member 18/19	.
evm.model.ctg10.90	0.437565	-0.0129873	Protein.evm.model.ctg10.90::evm.model.ctg10.90	808796-811725[-]	gi|915010675|ref|XM_013395756.1|	623	E:1e-174	Eimeria acervulina axonemal inner arm I1 intermediate chain dynein IC138, putative partial mRNA	.	.	.	.	.	.	.	.	.	.	.	.	.	.	.	.	.	.	.	.	.	.	.	.	.
evm.model.ctg3.248	0.42303	-0.0208071	Protein.evm.model.ctg3.248::evm.model.ctg3.248	2099638-2101580[+]	.	.	.	.	.	.	.	.	.	.	.	.	.	.	.	.	.	.	.	.	.	.	.	.	.	.	.	.	.
evm.model.ctg19.27	0.615607	-0.0261021	Protein.evm.model.ctg19.27::evm.model.ctg19.27	240010-250315[-]	gi|914995404|ref|XM_013391174.1|	2939	E:0	Eimeria acervulina LPS glycosyltransferase of possible cyanobacterial origin, related partial mRNA	gi|1003730008|ref|XP_015735609.1|	289	E:2e-80	PREDICTED: 1,4-alpha-glucan-branching enzyme isoform X4 [Coturnix japonica]	GLGB_DICDI	305	E:1e-87	RecName: Full=1,4-alpha-glucan-branching enzyme;^Eukaryota; Amoebozoa; Mycetozoa; Dictyosteliida; Dictyostelium	GLGB_ASPOR	342	E:2e-100	RecName: Full=1,4-alpha-glucan-branching enzyme;^Eukaryota; Fungi; Dikarya; Ascomycota; Pezizomycotina; Eurotiomycetes; Eurotiomycetidae; Eurotiales; Aspergillaceae; Aspergillus	PF02922.17	CBM_48	Carbohydrate-binding module 48 (Isoamylase N-terminal domain)	.	.	.	.	.	GO:0005978|glycogen biosynthetic processGO:0005975|carbohydrate metabolic process	GO:0003844|1,4-alpha-glucan branching enzyme activity;GO:0043169|cation binding;GO:0004553|hydrolase activity, hydrolyzing O-glycosyl compoundsGO:0004553|hydrolase activity, hydrolyzing O-glycosyl compounds;GO:0003824|catalytic activity	.	K00700|glgB; 1,4-alpha-glucan branching enzyme [EC:2.4.1.18]	map01100|Metabolic pathways;map00500|Starch and sucrose metabolism;map01110|Biosynthesis of secondary metabolites
evm.model.ctg5.314	0.421883	-0.0279922	Protein.evm.model.ctg5.314::evm.model.ctg5.314	3433037-3433638[+]	gi|915017010|ref|XM_013397652.1|	512	E:8e-142	Eimeria acervulina hypothetical protein, conserved partial mRNA	.	.	.	.	.	.	.	.	.	.	.	.	.	.	.	.	.	.	.	.	.	.	.	.	.
evm.model.ctg4.216	0.422794	-0.036396	Protein.evm.model.ctg4.216::evm.model.ctg4.216	2244126-2244422[-]	.	.	.	.	.	.	.	.	.	.	.	.	.	.	.	.	.	.	.	.	.	.	.	.	.	.	.	.	.
evm.model.ctg6.205	0.134541	-0.0411659	Protein.evm.model.ctg6.205::evm.model.ctg6.205	2408211-2409124[+]	.	.	.	.	.	.	.	.	.	.	.	.	.	.	.	.	.	.	.	.	.	.	.	.	.	.	.	.	.
evm.model.ctg7.239	0.397155	-0.041328	Protein.evm.model.ctg7.239::evm.model.ctg7.239	2787087-2787398[+]	.	.	.	.	.	.	.	.	.	.	.	.	.	.	.	.	.	.	.	.	.	.	.	.	.	.	.	.	.
evm.model.ctg1.400	0.518089	-0.0430264	Protein.evm.model.ctg1.400::evm.model.ctg1.400	3794886-3795095[+]	gi|915011744|ref|XM_013396050.1|	189	E:1e-44	Eimeria acervulina ABC transporter, putative partial mRNA	.	.	.	.	.	.	.	.	.	.	.	.	.	.	.	.	.	.	.	.	.	.	.	.	.
evm.model.ctg9.38	0.571336	-0.052316	Protein.evm.model.ctg9.38::evm.model.ctg9.38	491763-492620[-]	.	.	.	.	.	.	.	.	.	.	.	.	.	.	.	.	.	.	.	.	.	.	.	.	.	.	.	.	.
evm.model.ctg1.455	0.345302	-0.0577284	Protein.evm.model.ctg1.455::evm.model.ctg1.455	4075098-4075286[-]	.	.	.	.	.	.	.	.	.	.	.	.	.	.	.	.	.	.	.	.	.	.	.	.	.	.	.	.	.
evm.model.ctg4.244	0.52449	-0.0776345	Protein.evm.model.ctg4.244::evm.model.ctg4.244	2434486-2435707[+]	gi|914999788|ref|XM_013392556.1|	233	E:1e-57	Eimeria acervulina hypothetical protein, conserved partial mRNA	.	.	.	.	.	.	.	.	.	.	.	.	.	.	.	.	.	.	.	.	.	.	.	.	.
evm.model.ctg8.149	0.440301	-0.0796102	Protein.evm.model.ctg8.149::evm.model.ctg8.149	2089856-2094684[+]	gi|915006407|ref|XM_013394582.1|	713	E:0	Eimeria acervulina branched-chain alpha-keto acid dehydrogenase E1 component beta chain, putative partial mRNA	gi|597884135|gb|EYC33495.1|	416	E:1e-141	hypothetical protein Y032_0002g828 [Ancylostoma ceylanicum]	ODBB_HUMAN	402	E:3e-137	RecName: Full=2-oxoisovalerate dehydrogenase subunit beta, mitochondrial;^Eukaryota; Metazoa; Chordata; Craniata; Vertebrata; Euteleostomi; Mammalia; Eutheria; Euarchontoglires; Primates; Haplorrhini; Catarrhini; Hominidae; Homo	ODBB_HUMAN	421	E:4e-145	RecName: Full=2-oxoisovalerate dehydrogenase subunit beta, mitochondrial;^Eukaryota; Metazoa; Chordata; Craniata; Vertebrata; Euteleostomi; Mammalia; Eutheria; Euarchontoglires; Primates; Haplorrhini; Catarrhini; Hominidae; Homo	PF02779.23	Transket_pyr	Transketolase, pyrimidine binding domain	COG0022	Dehydrogenase, E1 component	.	.	.	GO:0009083|branched-chain amino acid catabolic process;GO:0034641|cellular nitrogen compound metabolic process	GO:0003863|3-methyl-2-oxobutanoate dehydrogenase (2-methylpropanoyl-transferring) activity;GO:0003826|alpha-ketoacid dehydrogenase activity;GO:0016831|carboxy-lyase activity	GO:0005947|mitochondrial alpha-ketoglutarate dehydrogenase complex;GO:0005759|mitochondrial matrix;GO:0005739|mitochondrion	K00167|BCKDHB, bkdA2; 2-oxoisovalerate dehydrogenase E1 component beta subunit [EC:1.2.4.4]	map01110|Biosynthesis of secondary metabolites;map00280|Valine, leucine and isoleucine degradation;map00640|Propanoate metabolism;map01100|Metabolic pathways;map01130|Biosynthesis of antibiotics
evm.model.ctg3.18	0.198923	-0.0906352	Protein.evm.model.ctg3.18::evm.model.ctg3.18	61803-62426[-]	.	.	.	.	.	.	.	.	.	.	.	.	.	.	.	.	.	.	.	.	.	.	.	.	.	.	.	.	.
evm.model.ctg7.275	0.3024	-0.131927	Protein.evm.model.ctg7.275::evm.model.ctg7.275	3034412-3035844[-]	gi|914995238|ref|XM_013391118.1|	558	E:1e-155	Eimeria acervulina hypothetical protein, conserved partial mRNA	.	.	.	.	.	.	.	.	.	.	.	.	.	.	.	.	.	.	.	.	.	.	.	.	.
evm.model.ctg8.91	0.291381	-0.150594	Protein.evm.model.ctg8.91::evm.model.ctg8.91	1401192-1402553[-]	gi|915012781|ref|XM_013396337.1|	2499	E:0	Eimeria acervulina hypothetical protein, conserved partial mRNA	.	.	.	.	.	.	.	.	.	.	.	.	.	.	.	.	.	.	.	.	.	.	.	.	.
evm.model.ctg13.19	0.3275	-0.15218	Protein.evm.model.ctg13.19::evm.model.ctg13.19	399139-403556[-]	.	.	.	.	gi|919014951|ref|XP_013391855.1|	248	E:4e-75	probable tubulin polyglutamylase TTLL9 [Lingula anatina]	TTLL9_BOVIN	234	E:3e-71	RecName: Full=Probable tubulin polyglutamylase TTLL9;^Eukaryota; Metazoa; Chordata; Craniata; Vertebrata; Euteleostomi; Mammalia; Eutheria; Laurasiatheria; Cetartiodactyla; Ruminantia; Pecora; Bovidae; Bovinae; Bos	TTLL9_BOVIN	234	E:3e-71	RecName: Full=Probable tubulin polyglutamylase TTLL9;^Eukaryota; Metazoa; Chordata; Craniata; Vertebrata; Euteleostomi; Mammalia; Eutheria; Laurasiatheria; Cetartiodactyla; Ruminantia; Pecora; Bovidae; Bovinae; Bos	PF03133.14	TTL	Tubulin-tyrosine ligase family	ENOG410XQDM	Tubulin tyrosine ligase-like family, member	.	.	.	GO:0006464|cellular protein modification processGO:0006464|cellular protein modification process	GO:0005524|ATP binding;GO:0016874|ligase activity	GO:0005929|cilium;GO:0005737|cytoplasm;GO:0005874|microtubule	K16603|TTLL9; tubulin polyglutamylase TTLL9 [EC:6.-.-.-]	.
evm.model.ctg2.300	0.157227	-0.152895	Protein.evm.model.ctg2.300::evm.model.ctg2.300	3063887-3065053[+]	gi|914998518|ref|XM_013392133.1|	283	E:4e-73	Eimeria acervulina S-adenosylmethionine synthetase, putative partial mRNA	gi|1215476043|gb|OXB70588.1|	74.3	E:1e-14	hypothetical protein H355_003396 [Colinus virginianus]	METK_ASCIM	70.1	E:2e-14	RecName: Full=S-adenosylmethionine synthase;^Eukaryota; Fungi; Dikarya; Ascomycota; Pezizomycotina; Pezizomycetes; Pezizales; Ascobolaceae; Ascobolus	METK_ASCIM	69.7	E:2e-14	RecName: Full=S-adenosylmethionine synthase;^Eukaryota; Fungi; Dikarya; Ascomycota; Pezizomycotina; Pezizomycetes; Pezizales; Ascobolaceae; Ascobolus	PF02773.15	S-AdoMet_synt_C	S-adenosylmethionine synthetase, C-terminal domain	.	.	.	.	.	GO:0006730|one-carbon metabolic process;GO:0006556|S-adenosylmethionine biosynthetic processGO:0006556|S-adenosylmethionine biosynthetic process	GO:0005524|ATP binding;GO:0046872|metal ion binding;GO:0004478|methionine adenosyltransferase activityGO:0004478|methionine adenosyltransferase activity	.	.	.
evm.model.ctg6.24	0.163955	-0.203604	Protein.evm.model.ctg6.24::evm.model.ctg6.24	192091-193077[-]	gi|915000557|ref|XM_013392804.1|	200	E:1e-47	Eimeria acervulina hypothetical protein partial mRNA	.	.	.	.	.	.	.	.	.	.	.	.	.	.	.	.	.	.	.	.	.	.	.	.	.
evm.model.ctg1.375	0.73701	-0.223579	Protein.evm.model.ctg1.375::evm.model.ctg1.375	3555193-3556470[-]	gi|915005800|ref|XM_013394388.1|	961	E:0	Eimeria acervulina emp24/gp25L/p24 family domain-containing, transmembrane protein, putative partial mRNA	gi|755991319|ref|XP_011312829.1|	114	E:1e-27	PREDICTED: transmembrane emp24 domain-containing protein eca [Fopius arisanus]	TMEDE_DROGR	108	E:3e-27	RecName: Full=Transmembrane emp24 domain-containing protein eca {ECO:0000250|UniProtKB:Q8SXY6};^Eukaryota; Metazoa; Ecdysozoa; Arthropoda; Hexapoda; Insecta; Pterygota; Neoptera; Holometabola; Diptera; Brachycera; Muscomorpha; Ephydroidea; Drosophilidae; Drosophila; Hawaiian Drosophila	TMED4_MOUSE	113	E:8e-29	RecName: Full=Transmembrane emp24 domain-containing protein 4;^Eukaryota; Metazoa; Chordata; Craniata; Vertebrata; Euteleostomi; Mammalia; Eutheria; Euarchontoglires; Glires; Rodentia; Myomorpha; Muroidea; Muridae; Murinae; Mus; Mus	PF01105.23	EMP24_GP25L	emp24/gp25L/p24 family/GOLD	ENOG410XPUW	COPI coating of Golgi vesicle	.	.	.	GO:0043123|positive regulation of I-kappaB kinase/NF-kappaB signaling;GO:0015031|protein transportGO:0006810|transport	GO:0004871|signal transducer activity	GO:0005789|endoplasmic reticulum membrane;GO:0070062|extracellular exosome;GO:0016021|integral component of membraneGO:0016021|integral component of membrane	.	.
evm.model.ctg11.111	0.191263	-0.226717	Protein.evm.model.ctg11.111::evm.model.ctg11.111	1219683-1220952[-]	gi|915013445|ref|XM_013396544.1|	411	E:6e-111	Eimeria acervulina C2 domain-containing protein, putative partial mRNA	.	.	.	.	.	.	.	.	.	.	.	.	.	.	.	.	.	.	.	.	.	.	.	.	.

## Sheet: Table S3
Table S3 Correlation Analysis and Functional Description of AP2 Transcription Factors with Other Genes in the unsporulated oocyst Module of PL.
gene_id	evm.model.ctg18.26	evm.model.ctg2.414	Prot_ID	Prot_Coords	NT_TopHit	NT_Score	NT_Evalue	NT_Description	NR_TopHit	NR_Score	NR_Evalue	NR_Description	BLASTX_Sprot_TopHit	BLASTX_Score	BLASTX_Evalue	BLASTX_Description	BLASTP_Sprot_TopHit	BLASTP_Score	BLASTP_Evalue	BLASTP_Description	PFAM_TopHit	PFAM_Name	PFAM_Description	eggNOG_TopHit	eggNOG_Description	SignalP	TmHMM	RNAMMER	GO_biological_process	GO_molecular_function	GO_cellular_component	KO	MAP
evm.model.ctg18.26	1	0.834396	Protein.evm.model.ctg18.26::evm.model.ctg18.26	403105-405720[-]	gi|915006658|ref|XM_013394652.1|	4831	E:0	Eimeria acervulina hypothetical protein, conserved partial mRNA	.	.	.	.	.	.	.	.	.	.	.	.	PF00847.19	AP2	AP2 domain	.	.	.	.	.	GO:0006355|regulation of transcription, DNA-templated	GO:0003700|transcription factor activity, sequence-specific DNA binding	.	.	.
evm.model.ctg7.131	0.980443	0.886187	Protein.evm.model.ctg7.131::evm.model.ctg7.131	1705456-1719600[+]	gi|915017733|ref|XM_013397884.1|	2686	E:0	Eimeria acervulina hypothetical protein partial mRNA	gi|1348559419|ref|XP_023973598.1|	463	E:2e-136	uncharacterized protein LOC112062878, partial [Physeter catodon]	SUBD_BACLI	109	E:7e-24	RecName: Full=Subtilisin DY;^Bacteria; Firmicutes; Bacilli; Bacillales; Bacillaceae; Bacillus	SUBD_BACLI	129	E:3e-30	RecName: Full=Subtilisin DY;^Bacteria; Firmicutes; Bacilli; Bacillales; Bacillaceae; Bacillus	PF00082.21	Peptidase_S8	Subtilase family	.	.	.	.	.	GO:0030435|sporulation resulting in formation of a cellular sporeGO:0006508|proteolysis	GO:0046872|metal ion binding;GO:0004252|serine-type endopeptidase activityGO:0004252|serine-type endopeptidase activity;GO:0005509|calcium ion binding	GO:0005576|extracellular region	.	.
evm.model.ctg3.211	0.962748	0.907697	Protein.evm.model.ctg3.211::evm.model.ctg3.211	1751660-1754160[-]	gi|914995295|ref|XM_013391137.1|	2158	E:0	Eimeria acervulina hypothetical protein, conserved partial mRNA	.	.	.	.	.	.	.	.	.	.	.	.	.	.	.	.	.	.	.	.	.	.	.	.	.
evm.model.ctg9.148	0.960466	0.912613	Protein.evm.model.ctg9.148::evm.model.ctg9.148	1507057-1508660[+]	gi|915006998|ref|XM_013394745.1|	756	E:0	Eimeria acervulina Casein kinase one (CK1), putative partial mRNA	gi|970750585|ref|XP_015089822.1|	164	E:2e-45	PREDICTED: LOW QUALITY PROTEIN: casein kinase I isoform delta-like, partial [Vicugna pacos]	KC1_PLAF7	162	E:6e-45	RecName: Full=Casein kinase I;^Eukaryota; Alveolata; Apicomplexa; Aconoidasida; Haemosporida; Plasmodiidae; Plasmodium; Plasmodium (Laverania)	CKL8_ARATH	184	E:6e-52	RecName: Full=Casein kinase 1-like protein 8 {ECO:0000305};^Eukaryota; Viridiplantae; Streptophyta; Embryophyta; Tracheophyta; Spermatophyta; Magnoliophyta; eudicotyledons; Gunneridae; Pentapetalae; rosids; malvids; Brassicales; Brassicaceae; Camelineae; Arabidopsis	PF00069.24	Pkinase	Protein kinase domain	ENOG410XPGP	Casein Kinase	.	.	.	GO:0006897|endocytosis;GO:0018105|peptidyl-serine phosphorylation;GO:0008360|regulation of cell shapeGO:0006468|protein phosphorylation	GO:0005524|ATP binding;GO:0004674|protein serine/threonine kinase activityGO:0004672|protein kinase activity;GO:0005524|ATP binding	GO:0005737|cytoplasm;GO:0005634|nucleus;GO:0009506|plasmodesma	.	.
evm.model.ctg3.158	0.956096	0.906607	Protein.evm.model.ctg3.158::evm.model.ctg3.158	1336852-1338227[+]	gi|915014295|ref|XM_013396797.1|	1801	E:0	Eimeria acervulina hypothetical protein, conserved partial mRNA	.	.	.	.	.	.	.	.	.	.	.	.	.	.	.	.	.	.	.	.	.	.	.	.	.
evm.model.ctg9.145	0.955015	0.929264	Protein.evm.model.ctg9.145::evm.model.ctg9.145	1482003-1490537[-]	gi|915007009|ref|XM_013394748.1|	12600	E:0	Eimeria acervulina hypothetical protein, conserved partial mRNA	.	.	.	.	.	.	.	.	.	.	.	.	.	.	.	.	.	.	.	.	.	.	.	.	.
evm.model.ctg6.374	0.951517	0.760046	Protein.evm.model.ctg6.374::evm.model.ctg6.374	3928039-3928383[+]	.	.	.	.	.	.	.	.	.	.	.	.	.	.	.	.	.	.	.	.	.	.	.	.	.	.	.	.	.
evm.model.ctg1.220	0.943895	0.888918	Protein.evm.model.ctg1.220::evm.model.ctg1.220	1998477-1999523[-]	gi|915002294|ref|XM_013393286.1|	1203	E:0	Eimeria acervulina DNA polymerase delta subunit 4, putative partial mRNA	gi|755773774|ref|XP_003993745.3|	71.6	E:6e-13	DNA polymerase delta subunit 4 [Felis catus]	DPOD4_BOVIN	68.6	E:2e-13	RecName: Full=DNA polymerase delta subunit 4;^Eukaryota; Metazoa; Chordata; Craniata; Vertebrata; Euteleostomi; Mammalia; Eutheria; Laurasiatheria; Cetartiodactyla; Ruminantia; Pecora; Bovidae; Bovinae; Bos	DPOD4_BOVIN	69.3	E:9e-14	RecName: Full=DNA polymerase delta subunit 4;^Eukaryota; Metazoa; Chordata; Craniata; Vertebrata; Euteleostomi; Mammalia; Eutheria; Laurasiatheria; Cetartiodactyla; Ruminantia; Pecora; Bovidae; Bovinae; Bos	PF04081.12	DNA_pol_delta_4	DNA polymerase delta, subunit 4	ENOG410XUCX	DNA polymerase delta subunit	.	.	.	GO:0006260|DNA replication;GO:0000731|DNA synthesis involved in DNA repair;GO:0006261|DNA-dependent DNA replication;GO:0001938|positive regulation of endothelial cell proliferationGO:0006260|DNA replication	GO:0003887|DNA-directed DNA polymerase activity	GO:0043625|delta DNA polymerase complex;GO:0005634|nucleusGO:0005634|nucleus	K03505|POLD4; DNA polymerase delta subunit 4	map03030|DNA replication;map03410|Base excision repair;map03430|Mismatch repair;map03420|Nucleotide excision repair;map00240|Pyrimidine metabolism;map03440|Homologous recombination;map05166|HTLV-I infection;map01100|Metabolic pathways;map00230|Purine metabolism
evm.model.ctg11.59	0.940332	0.932955	Protein.evm.model.ctg11.59::evm.model.ctg11.59	634428-635855[-]	gi|914998836|ref|XM_013392237.1|	987	E:0	Eimeria acervulina protein phosphatase 2b regulatory subunit, putative partial mRNA	gi|583976510|ref|XP_006783614.1|	164	E:6e-48	PREDICTED: calcineurin subunit B type 1-like isoform X1 [Neolamprologus brichardi]	CANB1_NAEGR	184	E:2e-57	RecName: Full=Calcineurin subunit B;^Eukaryota; Heterolobosea; Schizopyrenida; Vahlkampfiidae; Naegleria	CANB1_NAEGR	204	E:3e-65	RecName: Full=Calcineurin subunit B;^Eukaryota; Heterolobosea; Schizopyrenida; Vahlkampfiidae; Naegleria	PF13499.5	EF-hand_7	EF-hand domain pair	COG5126	Calcium-binding protein	.	.	.	.	GO:0005509|calcium ion bindingGO:0005509|calcium ion binding	.	.	.
evm.model.ctg3.279	0.936414	0.932016	Protein.evm.model.ctg3.279::evm.model.ctg3.279	2327972-2331958[-]	.	.	.	.	.	.	.	.	.	.	.	.	.	.	.	.	.	.	.	.	.	.	.	.	.	.	.	.	.
evm.model.ctg4.221	0.930562	0.813309	Protein.evm.model.ctg4.221::evm.model.ctg4.221	2278574-2281771[-]	gi|915007620|ref|XM_013394916.1|	3589	E:0	Eimeria acervulina hypothetical protein, conserved partial mRNA	gi|1025468077|ref|XP_016535951.1|	76.3	E:4e-11	PREDICTED: matrilin-4 isoform X2 [Poecilia formosa]	MATN3_MOUSE	62.4	E:1e-08	RecName: Full=Matrilin-3;^Eukaryota; Metazoa; Chordata; Craniata; Vertebrata; Euteleostomi; Mammalia; Eutheria; Euarchontoglires; Glires; Rodentia; Myomorpha; Muroidea; Muridae; Murinae; Mus; Mus	MATN3_MOUSE	64.7	E:2e-09	RecName: Full=Matrilin-3;^Eukaryota; Metazoa; Chordata; Craniata; Vertebrata; Euteleostomi; Mammalia; Eutheria; Euarchontoglires; Glires; Rodentia; Myomorpha; Muroidea; Muridae; Murinae; Mus; Mus	.	.	.	ENOG4111IJ5	Matrilin 3	.	.	.	.	GO:0005509|calcium ion binding	GO:0005578|proteinaceous extracellular matrix	K19467|MATN3; matrilin-3	.
evm.model.ctg5.160	0.929791	0.939773	Protein.evm.model.ctg5.160::evm.model.ctg5.160	1700005-1703527[-]	gi|915004474|ref|XM_013393989.1|	4510	E:0	Eimeria acervulina lipase domain-containing protein, putative partial mRNA	.	.	.	.	.	.	.	.	.	.	.	.	PF01764.24	Lipase_3	Lipase (class 3)	.	.	.	.	.	GO:0006629|lipid metabolic process	.	.	.	.
evm.model.ctg9.19	0.928645	0.677156	Protein.evm.model.ctg9.19::evm.model.ctg9.19	278640-283622[+]	gi|915013604|ref|XM_013396596.1|	387	E:6e-104	Eimeria acervulina endonuclease/exonuclease/phosphatase domain-containing protein, putative partial mRNA	.	.	.	.	.	.	.	.	.	.	.	.	.	.	.	.	.	.	.	.	.	.	.	.	.
evm.model.ctg9.154	0.927395	0.90071	Protein.evm.model.ctg9.154::evm.model.ctg9.154	1536771-1538377[-]	gi|915014672|ref|XM_013396912.1|	907	E:0	Eimeria acervulina hypothetical protein, conserved partial mRNA	.	.	.	.	.	.	.	.	.	.	.	.	.	.	.	.	.	.	.	.	.	.	.	.	.
evm.model.ctg3.98	0.927045	0.960483	Protein.evm.model.ctg3.98::evm.model.ctg3.98	843285-846687[+]	gi|915015992|ref|XM_013397339.1|	4514	E:0	Eimeria acervulina hypothetical protein, conserved partial mRNA	gi|1331839851|gb|PNI99054.1|	68.2	E:7e-10	VCP isoform 2, partial [Pan troglodytes]	TERA_XENLA	68.6	E:2e-10	RecName: Full=Transitional endoplasmic reticulum ATPase;^Eukaryota; Metazoa; Chordata; Craniata; Vertebrata; Euteleostomi; Amphibia; Batrachia; Anura; Pipoidea; Pipidae; Xenopodinae; Xenopus; Xenopus	TERA_XENLA	71.2	E:3e-11	RecName: Full=Transitional endoplasmic reticulum ATPase;^Eukaryota; Metazoa; Chordata; Craniata; Vertebrata; Euteleostomi; Amphibia; Batrachia; Anura; Pipoidea; Pipidae; Xenopodinae; Xenopus; Xenopus	PF13639.5	zf-RING_2	Ring finger domain	.	.	.	.	.	GO:0097352|autophagosome maturation;GO:0006914|autophagy;GO:0006974|cellular response to DNA damage stimulus;GO:0006302|double-strand break repair;GO:0061857|endoplasmic reticulum stress-induced pre-emptive quality control;GO:0036503|ERAD pathway;GO:0010498|proteasomal protein catabolic process;GO:0043161|proteasome-mediated ubiquitin-dependent protein catabolic process;GO:0034214|protein hexamer…	GO:0005524|ATP binding;GO:0016887|ATPase activity;GO:0008289|lipid binding;GO:0032403|protein complex binding	GO:0000785|chromatin;GO:0005737|cytoplasm;GO:0005829|cytosol;GO:0005634|nucleus;GO:0035861|site of double-strand break	K13525|VCP, CDC48; transitional endoplasmic reticulum ATPase	map04141|Protein processing in endoplasmic reticulum;map05134|Legionellosis
evm.model.ctg3.335	0.92597	0.862002	Protein.evm.model.ctg3.335::evm.model.ctg3.335	2964242-2965021[-]	gi|914997003|ref|XM_013391660.1|	1290	E:0	Eimeria acervulina hypothetical protein, conserved partial mRNA	gi|964098971|ref|XP_014760905.1|	60.8	E:1e-07	uncharacterized protein Dana_GF26680 [Drosophila ananassae]	DJC16_RAT	54.3	E:5e-07	RecName: Full=DnaJ homolog subfamily C member 16;^Eukaryota; Metazoa; Chordata; Craniata; Vertebrata; Euteleostomi; Mammalia; Eutheria; Euarchontoglires; Glires; Rodentia; Myomorpha; Muroidea; Muridae; Murinae; Rattus	DJC16_PONAB	55.5	E:2e-07	RecName: Full=DnaJ homolog subfamily C member 16;^Eukaryota; Metazoa; Chordata; Craniata; Vertebrata; Euteleostomi; Mammalia; Eutheria; Euarchontoglires; Primates; Haplorrhini; Catarrhini; Hominidae; Pongo	PF00226.30	DnaJ	DnaJ domain	COG0484	ATP binding to DnaK triggers the release of the substrate protein, thus completing the reaction cycle. Several rounds of ATP-dependent interactions between DnaJ, DnaK and GrpE are required for fully efficient folding. Also involved, together with DnaK and GrpE, in the DNA replication of plasmids through activation of initiation proteins (By similarity)	.	.	.	GO:0045454|cell redox homeostasis	.	GO:0005623|cell;GO:0016021|integral component of membrane	K09536|DNAJC16; DnaJ homolog subfamily C member 16	.
evm.model.ctg8.150	0.922419	0.869486	Protein.evm.model.ctg8.150::evm.model.ctg8.150	2096596-2096922[-]	.	.	.	.	.	.	.	.	.	.	.	.	.	.	.	.	.	.	.	.	.	.	.	.	.	.	.	.	.
evm.model.ctg1.325	0.920285	0.95465	Protein.evm.model.ctg1.325::evm.model.ctg1.325	2817849-2820581[-]	gi|914999224|ref|XM_013392369.1|	3930	E:0	Eimeria acervulina acetlytransferase, GNAT family domain containing protein, putative partial mRNA	gi|1108467148|emb|CRL04458.1|	60.8	E:4e-07	CLUMA_CG017541, isoform A [Clunio marinus]	NAA60_HUMAN	53.1	E:4e-06	RecName: Full=N-alpha-acetyltransferase 60 {ECO:0000303|PubMed:25732826, ECO:0000312|HGNC:HGNC:25875};^Eukaryota; Metazoa; Chordata; Craniata; Vertebrata; Euteleostomi; Mammalia; Eutheria; Euarchontoglires; Primates; Haplorrhini; Catarrhini; Hominidae; Homo	NAA60_HUMAN	57	E:2e-07	RecName: Full=N-alpha-acetyltransferase 60 {ECO:0000303|PubMed:25732826, ECO:0000312|HGNC:HGNC:25875};^Eukaryota; Metazoa; Chordata; Craniata; Vertebrata; Euteleostomi; Mammalia; Eutheria; Euarchontoglires; Primates; Haplorrhini; Catarrhini; Hominidae; Homo	PF00583.24	Acetyltransf_1	Acetyltransferase (GNAT) family	ENOG410Y94A	N(alpha)-acetyltransferase 60, NatF catalytic subunit	.	.	.	GO:0008283|cell proliferation;GO:0007059|chromosome segregation;GO:0043967|histone H4 acetylation;GO:0017196|N-terminal peptidyl-methionine acetylation;GO:0006474|N-terminal protein amino acid acetylation;GO:0006334|nucleosome assembly	GO:0010485|H4 histone acetyltransferase activity;GO:0004596|peptide alpha-N-acetyltransferase activity;GO:0042803|protein homodimerization activityGO:0008080|N-acetyltransferase activity	GO:0000139|Golgi membrane	.	.
evm.model.ctg19.12	0.919077	0.906373	Protein.evm.model.ctg19.12::evm.model.ctg19.12	182932-184044[+]	gi|914995439|ref|XM_013391184.1|	1832	E:0	Eimeria acervulina TPR domain-containing protein, putative partial mRNA	gi|260825694|ref|XP_002607801.1|	56.2	E:9e-06	hypothetical protein BRAFLDRAFT_199459 [Branchiostoma floridae]	.	.	.	.	.	.	.	.	PF13181.5	TPR_8	Tetratricopeptide repeat	.	.	.	.	.	.	GO:0005515|protein binding	.	.	.
evm.model.ctg5.158	0.915175	0.94682	Protein.evm.model.ctg5.158::evm.model.ctg5.158	1687333-1691646[+]	gi|915011055|ref|XM_013395861.1|	477	E:1e-130	Eimeria acervulina hypothetical protein, conserved partial mRNA	.	.	.	.	.	.	.	.	.	.	.	.	.	.	.	.	.	.	.	.	.	.	.	.	.
evm.model.ctg11.47	0.913997	0.738948	Protein.evm.model.ctg11.47::evm.model.ctg11.47	566548-569365[-]	gi|915010874|ref|XM_013395811.1|	1447	E:0	Eimeria acervulina Casein kinase one (CK1) TgCK1b, putative partial mRNA	gi|1317086070|ref|XP_023253660.1|	415	E:1e-140	casein kinase I-like [Seriola lalandi dorsalis]	KC1_TOXGO	422	E:8e-145	RecName: Full=Casein kinase I;^Eukaryota; Alveolata; Apicomplexa; Conoidasida; Coccidia; Eucoccidiorida; Eimeriorina; Sarcocystidae; Toxoplasma	KC1_TOXGO	422	E:7e-145	RecName: Full=Casein kinase I;^Eukaryota; Alveolata; Apicomplexa; Conoidasida; Coccidia; Eucoccidiorida; Eimeriorina; Sarcocystidae; Toxoplasma	PF00069.24	Pkinase	Protein kinase domain	ENOG410XPGP	Casein Kinase	.	.	.	GO:0006468|protein phosphorylation	GO:0005524|ATP binding;GO:0004674|protein serine/threonine kinase activityGO:0004672|protein kinase activity;GO:0005524|ATP binding	.	.	.
evm.model.ctg10.107	0.913506	0.851977	Protein.evm.model.ctg10.107::evm.model.ctg10.107	944327-950633[-]	gi|914997821|ref|XM_013391925.1|	6336	E:0	Eimeria acervulina hypothetical protein, conserved partial mRNA	.	.	.	.	.	.	.	.	.	.	.	.	.	.	.	.	.	.	.	.	.	.	.	.	.
evm.model.ctg8.12	0.913418	0.841331	Protein.evm.model.ctg8.12::evm.model.ctg8.12	274323-277253[-]	gi|915009422|ref|XM_013395412.1|	3155	E:0	Eimeria acervulina WD-repeat protein, putative partial mRNA	gi|1176068818|ref|XP_020604243.1|	97.1	E:4e-18	WD repeat-containing protein 26-like [Orbicella faveolata]	WDR26_DROME	75.1	E:9e-13	RecName: Full=WD repeat-containing protein 26 homolog;^Eukaryota; Metazoa; Ecdysozoa; Arthropoda; Hexapoda; Insecta; Pterygota; Neoptera; Holometabola; Diptera; Brachycera; Muscomorpha; Ephydroidea; Drosophilidae; Drosophila; Sophophora	WDR26_DANRE	80.1	E:2e-14	RecName: Full=WD repeat-containing protein 26;^Eukaryota; Metazoa; Chordata; Craniata; Vertebrata; Euteleostomi; Actinopterygii; Neopterygii; Teleostei; Ostariophysi; Cypriniformes; Cyprinidae; Danio	PF00400.31	WD40	WD domain, G-beta repeat	ENOG410XQ2U	WD repeat domain 26	.	.	.	.	GO:0005515|protein binding	GO:0005737|cytoplasm	.	.
evm.model.ctg3.484	0.911493	0.963136	Protein.evm.model.ctg3.484::evm.model.ctg3.484	4202087-4202311[-]	.	.	.	.	.	.	.	.	.	.	.	.	.	.	.	.	.	.	.	.	.	.	.	.	.	.	.	.	.
evm.model.ctg12.62	0.911227	0.950496	Protein.evm.model.ctg12.62::evm.model.ctg12.62	608833-612084[+]	gi|915006533|ref|XM_013394617.1|	2091	E:0	Eimeria acervulina hypothetical protein partial mRNA	gi|939647371|ref|XP_014273380.1|	177	E:3e-42	presequence protease, mitochondrial [Halyomorpha halys]	PREP1_ARATH	254	E:8e-69	RecName: Full=Presequence protease 1, chloroplastic/mitochondrial;^Eukaryota; Viridiplantae; Streptophyta; Embryophyta; Tracheophyta; Spermatophyta; Magnoliophyta; eudicotyledons; Gunneridae; Pentapetalae; rosids; malvids; Brassicales; Brassicaceae; Camelineae; Arabidopsis	PREP1_ARATH	256	E:2e-69	RecName: Full=Presequence protease 1, chloroplastic/mitochondrial;^Eukaryota; Viridiplantae; Streptophyta; Embryophyta; Tracheophyta; Spermatophyta; Magnoliophyta; eudicotyledons; Gunneridae; Pentapetalae; rosids; malvids; Brassicales; Brassicaceae; Camelineae; Arabidopsis	PF05193.20	Peptidase_M16_C	Peptidase M16 inactive domain	COG1026	peptidase	.	.	.	GO:0016485|protein processing;GO:0046686|response to cadmium ionGO:0006508|proteolysis	GO:0046872|metal ion binding;GO:0004222|metalloendopeptidase activity	GO:0048046|apoplast;GO:0009507|chloroplast;GO:0009941|chloroplast envelope;GO:0009570|chloroplast stroma;GO:0005759|mitochondrial matrix;GO:0005739|mitochondrion	K06972|K06972; uncharacterized protein	.
evm.model.ctg6.349	0.910415	0.965048	Protein.evm.model.ctg6.349::evm.model.ctg6.349	3515948-3517252[-]	.	.	.	.	.	.	.	.	.	.	.	.	.	.	.	.	.	.	.	.	.	.	.	.	.	.	.	.	.
evm.model.ctg7.86	0.909381	0.919804	Protein.evm.model.ctg7.86::evm.model.ctg7.86	1207829-1210884[+]	gi|915000904|ref|XM_013392893.1|	331	E:3e-87	Eimeria acervulina hypothetical protein, conserved partial mRNA	.	.	.	.	.	.	.	.	.	.	.	.	.	.	.	.	.	.	.	.	.	.	.	.	.
evm.model.ctg1.419	0.905121	0.944311	Protein.evm.model.ctg1.419::evm.model.ctg1.419	3879815-3885733[-]	gi|915011798|ref|XM_013396065.1|	957	E:0	Eimeria acervulina CpCCp3, multidomain extracellular protein with a signal peptide and the following architecture: LH2+LCCL+2xSR+LCCL+pentraxin+2xLCCL, related partial mRNA	gi|1297758213|ref|XP_023056581.1|	189	E:1e-85	uncharacterized protein LOC111534178, partial [Piliocolobus tephrosceles]	CRLD1_MOUSE	93.2	E:4e-18	RecName: Full=Cysteine-rich secretory protein LCCL domain-containing 1;^Eukaryota; Metazoa; Chordata; Craniata; Vertebrata; Euteleostomi; Mammalia; Eutheria; Euarchontoglires; Glires; Rodentia; Myomorpha; Muroidea; Muridae; Murinae; Mus; Mus	CRLD1_MOUSE	92.8	E:4e-18	RecName: Full=Cysteine-rich secretory protein LCCL domain-containing 1;^Eukaryota; Metazoa; Chordata; Craniata; Vertebrata; Euteleostomi; Mammalia; Eutheria; Euarchontoglires; Glires; Rodentia; Myomorpha; Muroidea; Muridae; Murinae; Mus; Mus	PF01477.22	PLAT	PLAT/LH2 domain	COG2340	Scp-like extracellular	.	.	.	GO:0060325|face morphogenesis	GO:0005515|protein binding;GO:0005044|scavenger receptor activity	GO:0070062|extracellular exosomeGO:0016020|membrane	.	.
evm.model.ctg11.108	0.904864	0.814616	Protein.evm.model.ctg11.108::evm.model.ctg11.108	1200792-1203207[+]	gi|915013458|ref|XM_013396547.1|	377	E:3e-101	Eimeria acervulina hypothetical protein partial mRNA	.	.	.	.	.	.	.	.	.	.	.	.	.	.	.	.	.	.	.	.	.	.	.	.	.
evm.model.ctg5.231	0.903144	0.784884	Protein.evm.model.ctg5.231::evm.model.ctg5.231	2218345-2221515[+]	gi|914999454|ref|XM_013392445.1|	1447	E:0	Eimeria acervulina hypothetical protein, conserved partial mRNA	.	.	.	.	.	.	.	.	.	.	.	.	PF04403.12	PqiA	Paraquat-inducible protein A	.	.	.	.	.	.	.	.	.	.
evm.model.ctg1.453	0.902271	0.858864	Protein.evm.model.ctg1.453::evm.model.ctg1.453	4069675-4071851[+]	gi|915002685|ref|XM_013393416.1|	1437	E:0	Eimeria acervulina PWI domain-containing protein, putative partial mRNA	gi|1339090279|ref|XP_023706300.1|	132	E:9e-31	serine/arginine repetitive matrix protein 1 isoform X1 [Cryptotermes secundus]	YJQ5_SCHPO	119	E:8e-30	RecName: Full=PWI domain-containing protein C825.05c;^Eukaryota; Fungi; Dikarya; Ascomycota; Taphrinomycotina; Schizosaccharomycetes; Schizosaccharomycetales; Schizosaccharomycetaceae; Schizosaccharomyces	YJQ5_SCHPO	118	E:2e-29	RecName: Full=PWI domain-containing protein C825.05c;^Eukaryota; Fungi; Dikarya; Ascomycota; Taphrinomycotina; Schizosaccharomycetes; Schizosaccharomycetales; Schizosaccharomycetaceae; Schizosaccharomyces	PF01480.16	PWI	PWI domain	.	.	.	.	.	GO:0045292|mRNA cis splicing, via spliceosomeGO:0006397|mRNA processing	GO:0003723|RNA binding	GO:0005681|spliceosomal complex	K13171|SRRM1, SRM160; serine/arginine repetitive matrix protein 1	map03015|mRNA surveillance pathway;map03013|RNA transport
evm.model.ctg13.136	0.896291	0.841489	Protein.evm.model.ctg13.136::evm.model.ctg13.136	1396450-1399656[-]	.	.	.	.	.	.	.	.	.	.	.	.	.	.	.	.	.	.	.	.	.	.	.	.	.	.	.	.	.
evm.model.ctg16.56	0.895049	0.933292	Protein.evm.model.ctg16.56::evm.model.ctg16.56	600269-608021[-]	gi|915002888|ref|XM_013393473.1|	6992	E:0	Eimeria acervulina SNF2/RAD54 helicase family protein, putative partial mRNA	gi|1297757806|ref|XP_023056475.1|	323	E:7e-87	variant-silencing SET domain-containing protein-like [Piliocolobus tephrosceles]	RHP16_SCHPO	248	E:3e-66	RecName: Full=ATP-dependent helicase rhp16;^Eukaryota; Fungi; Dikarya; Ascomycota; Taphrinomycotina; Schizosaccharomycetes; Schizosaccharomycetales; Schizosaccharomycetaceae; Schizosaccharomyces	RAD16_YEAST	249	E:4e-67	RecName: Full=DNA repair protein RAD16;^Eukaryota; Fungi; Dikarya; Ascomycota; Saccharomycotina; Saccharomycetes; Saccharomycetales; Saccharomycetaceae; Saccharomyces	PF00645.17	zf-PARP	Poly(ADP-ribose) polymerase and DNA-Ligase Zn-finger region	.	.	.	.	.	GO:0034613|cellular protein localization;GO:0000715|nucleotide-excision repair, DNA damage recognition;GO:0042787|protein ubiquitination involved in ubiquitin-dependent protein catabolic process	GO:0005524|ATP binding;GO:0003677|DNA binding;GO:0004386|helicase activity;GO:0046872|metal ion bindingGO:0003677|DNA binding;GO:0008270|zinc ion binding;GO:0005524|ATP binding	GO:0031463|Cul3-RING ubiquitin ligase complex;GO:0000113|nucleotide-excision repair factor 4 complex	K15083|RAD16; DNA repair protein RAD16	.
evm.model.ctg13.83	0.890325	0.862019	Protein.evm.model.ctg13.83::evm.model.ctg13.83	831804-841240[+]	gi|915008733|ref|XM_013395224.1|	3269	E:0	Eimeria acervulina hypothetical protein, conserved partial mRNA	gi|158297163|ref|XP_317435.3|	87.4	E:5e-16	AGAP008027-PA, partial [Anopheles gambiae str. PEST]	UPS3_YEAST	78.6	E:6e-15	RecName: Full=Protein UPS3, mitochondrial;^Eukaryota; Fungi; Dikarya; Ascomycota; Saccharomycotina; Saccharomycetes; Saccharomycetales; Saccharomycetaceae; Saccharomyces	UPS3_YEAST	89.7	E:1e-18	RecName: Full=Protein UPS3, mitochondrial;^Eukaryota; Fungi; Dikarya; Ascomycota; Saccharomycotina; Saccharomycetes; Saccharomycetales; Saccharomycetaceae; Saccharomyces	PF04707.13	PRELI	PRELI-like family	.	.	.	.	.	GO:0070584|mitochondrion morphogenesis	GO:1990050|phosphatidic acid transporter activity	GO:0031314|extrinsic component of mitochondrial inner membrane;GO:0005758|mitochondrial intermembrane space	.	.
evm.model.ctg9.99	0.889524	0.965685	Protein.evm.model.ctg9.99::evm.model.ctg9.99	997996-999542[-]	gi|915014510|ref|XM_013396859.1|	588	E:2e-164	Eimeria acervulina hypothetical protein, conserved partial mRNA	.	.	.	.	.	.	.	.	.	.	.	.	.	.	.	.	.	.	.	.	.	.	.	.	.
evm.model.ctg6.412	0.888634	0.937018	Protein.evm.model.ctg6.412::evm.model.ctg6.412	4229138-4230926[-]	gi|915010021|ref|XM_013395576.1|	593	E:5e-166	Eimeria acervulina SNARE domain-containing protein, putative partial mRNA	gi|1297751576|ref|XP_023055780.1|	58.2	E:5e-08	uncharacterized protein PFB0315w-like [Piliocolobus tephrosceles]	.	.	.	.	.	.	.	.	.	.	.	.	.	.	.	.	.	.	.	.	.
evm.model.ctg1.19	0.888086	0.951104	Protein.evm.model.ctg1.19::evm.model.ctg1.19	265774-267023[+]	.	.	.	.	.	.	.	.	.	.	.	.	.	.	.	.	.	.	.	.	.	.	.	.	.	.	.	.	.
evm.model.ctg6.288	0.887947	0.97381	Protein.evm.model.ctg6.288::evm.model.ctg6.288	3093699-3095939[-]	gi|915015276|ref|XM_013397110.1|	1452	E:0	Eimeria acervulina thyroid hormone receptor interactor, putative partial mRNA	gi|1348558807|ref|XP_023973494.1|	269	E:2e-81	pachytene checkpoint protein 2 homolog [Physeter catodon]	PCH2_ORYSJ	226	E:3e-66	RecName: Full=Pachytene checkpoint protein 2 homolog {ECO:0000305};^Eukaryota; Viridiplantae; Streptophyta; Embryophyta; Tracheophyta; Spermatophyta; Magnoliophyta; Liliopsida; Poales; Poaceae; BOP clade; Oryzoideae; Oryzeae; Oryzinae; Oryza	PCH2_DANRE	253	E:2e-77	RecName: Full=Pachytene checkpoint protein 2 homolog;^Eukaryota; Metazoa; Chordata; Craniata; Vertebrata; Euteleostomi; Actinopterygii; Neopterygii; Teleostei; Ostariophysi; Cypriniformes; Cyprinidae; Danio	PF13401.5	AAA_22	AAA domain	COG0464	Aaa atpase	.	.	.	GO:0006302|double-strand break repair;GO:0048477|oogenesis;GO:0007131|reciprocal meiotic recombination;GO:0007283|spermatogenesis;GO:0007130|synaptonemal complex assembly	GO:0005524|ATP bindingGO:0005524|ATP binding	.	.	.
evm.model.ctg1.77	0.887023	0.980942	Protein.evm.model.ctg1.77::evm.model.ctg1.77	759882-762242[-]	gi|915007961|ref|XM_013395010.1|	435	E:5e-118	Eimeria acervulina BTB/POZ domain-containing protein, putative partial mRNA	.	.	.	.	.	.	.	.	.	.	.	.	PF00651.30	BTB	BTB/POZ domain	.	.	.	.	.	.	GO:0005515|protein binding	.	.	.
evm.model.ctg9.162	0.885672	0.972987	Protein.evm.model.ctg9.162::evm.model.ctg9.162	1589914-1590480[+]	.	.	.	.	gi|1338836730|ref|XP_023661238.1|	70.5	E:2e-11	meiotic recombination protein SPO11 [Paramormyrops kingsleyae]	SPO11_MOUSE	59.7	E:2e-09	RecName: Full=Meiotic recombination protein SPO11;^Eukaryota; Metazoa; Chordata; Craniata; Vertebrata; Euteleostomi; Mammalia; Eutheria; Euarchontoglires; Glires; Rodentia; Myomorpha; Muroidea; Muridae; Murinae; Mus; Mus	SPO11_MOUSE	59.3	E:2e-09	RecName: Full=Meiotic recombination protein SPO11;^Eukaryota; Metazoa; Chordata; Craniata; Vertebrata; Euteleostomi; Mammalia; Eutheria; Euarchontoglires; Glires; Rodentia; Myomorpha; Muroidea; Muridae; Murinae; Mus; Mus	PF04406.13	TP6A_N	Type IIB DNA topoisomerase	COG1697	DNA topoisomerase VI, subunit A	.	.	.	GO:0000737|DNA catabolic process, endonucleolytic;GO:1990918|double-strand break repair involved in meiotic recombination;GO:0007141|male meiosis I;GO:0042138|meiotic DNA double-strand break formation;GO:0000706|meiotic DNA double-strand break processing;GO:0045141|meiotic telomere clustering;GO:0048477|oogenesis;GO:0001541|ovarian follicle development;GO:0034502|protein localization to chromosom…	GO:0005524|ATP binding;GO:0003677|DNA binding;GO:0003918|DNA topoisomerase type II (ATP-hydrolyzing) activity;GO:0016889|endodeoxyribonuclease activity, producing 3'-phosphomonoesters;GO:0016888|endodeoxyribonuclease activity, producing 5'-phosphomonoesters;GO:0046872|metal ion bindingGO:0003677|DNA binding;GO:0003824|catalytic activity;GO:0005524|ATP binding	GO:0000781|chromosome, telomeric region;GO:0000228|nuclear chromosome;GO:0005654|nucleoplasmGO:0005694|chromosome	K10878|SPO11; meiotic recombination protein SPO11	map04113|Meiosis - yeast
evm.model.ctg2.39	0.885608	0.974254	Protein.evm.model.ctg2.39::evm.model.ctg2.39	428840-429478[-]	gi|914999646|ref|XM_013392509.1|	745	E:0	Eimeria acervulina eukaryotic aspartyl protease, putative partial mRNA	gi|562841025|ref|XP_006149624.1|	55.1	E:2e-06	PREDICTED: chymosin [Tupaia chinensis]	PEPA_SORUN	52.4	E:4e-07	RecName: Full=Pepsin A;^Eukaryota; Metazoa; Chordata; Craniata; Vertebrata; Euteleostomi; Mammalia; Eutheria; Laurasiatheria; Insectivora; Soricidae; Soricinae; Sorex	PEPA_SORUN	52.4	E:4e-07	RecName: Full=Pepsin A;^Eukaryota; Metazoa; Chordata; Craniata; Vertebrata; Euteleostomi; Mammalia; Eutheria; Laurasiatheria; Insectivora; Soricidae; Soricinae; Sorex	.	.	.	.	.	.	.	.	GO:0007586|digestion	GO:0004190|aspartic-type endopeptidase activity	GO:0005576|extracellular region	.	.
evm.model.ctg18.10	0.885532	0.806414	Protein.evm.model.ctg18.10::evm.model.ctg18.10	116483-118937[+]	gi|915015653|ref|XM_013397234.1|	392	E:2e-105	Eimeria acervulina Trehalose-phosphate phosphatase, related partial mRNA	gi|1124037723|ref|XP_019577137.1|	87	E:9e-18	PREDICTED: probable trehalose-phosphate phosphatase I [Rhinolophus sinicus]	TPP4_ORYSJ	82.8	E:7e-18	RecName: Full=Probable trehalose-phosphate phosphatase 4;^Eukaryota; Viridiplantae; Streptophyta; Embryophyta; Tracheophyta; Spermatophyta; Magnoliophyta; Liliopsida; Poales; Poaceae; BOP clade; Oryzoideae; Oryzeae; Oryzinae; Oryza	TPP4_ORYSJ	82.8	E:7e-18	RecName: Full=Probable trehalose-phosphate phosphatase 4;^Eukaryota; Viridiplantae; Streptophyta; Embryophyta; Tracheophyta; Spermatophyta; Magnoliophyta; Liliopsida; Poales; Poaceae; BOP clade; Oryzoideae; Oryzeae; Oryzinae; Oryza	PF02358.15	Trehalose_PPase	Trehalose-phosphatase	COG1877	trehalose biosynthetic process	.	.	.	GO:0005992|trehalose biosynthetic processGO:0005992|trehalose biosynthetic process	GO:0004805|trehalose-phosphatase activityGO:0003824|catalytic activity	.	K01087|otsB; trehalose 6-phosphate phosphatase [EC:3.1.3.12]	map01100|Metabolic pathways;map00500|Starch and sucrose metabolism
evm.model.ctg16.27	0.885521	0.976615	Protein.evm.model.ctg16.27::evm.model.ctg16.27	356098-356913[-]	.	.	.	.	.	.	.	.	.	.	.	.	.	.	.	.	.	.	.	.	.	.	.	.	.	.	.	.	.
evm.model.ctg9.47	0.88504	0.602359	Protein.evm.model.ctg9.47::evm.model.ctg9.47	547683-562507[-]	gi|915001868|ref|XM_013393163.1|	6377	E:0	Eimeria acervulina CAMP-dependent protein kinase regulatory subunit, putative partial mRNA	gi|974050125|ref|XP_015228005.1|	104	E:2e-19	PREDICTED: cGMP-dependent protein kinase 2-like [Cyprinodon variegatus]	KAPR_DICDI	102	E:2e-21	RecName: Full=cAMP-dependent protein kinase regulatory subunit;^Eukaryota; Amoebozoa; Mycetozoa; Dictyosteliida; Dictyostelium	KAPR_DICDI	104	E:4e-22	RecName: Full=cAMP-dependent protein kinase regulatory subunit;^Eukaryota; Amoebozoa; Mycetozoa; Dictyosteliida; Dictyostelium	PF00027.28	cNMP_binding	Cyclic nucleotide-binding domain	COG0664	transcriptional regulator, crp fnr family	.	.	.	GO:0000187|activation of MAPK activity;GO:0031154|culmination involved in sorocarp development;GO:0030819|positive regulation of cAMP biosynthetic process;GO:0010628|positive regulation of gene expression;GO:0010737|protein kinase A signaling;GO:0030817|regulation of cAMP biosynthetic process;GO:0043949|regulation of cAMP-mediated signaling;GO:0010468|regulation of gene expression;GO:0045859|regu…	GO:0030552|cAMP binding;GO:0004862|cAMP-dependent protein kinase inhibitor activity;GO:0008603|cAMP-dependent protein kinase regulator activity;GO:0034236|protein kinase A catalytic subunit binding	GO:0005952|cAMP-dependent protein kinase complex;GO:0005813|centrosome;GO:0005829|cytosol	K04739|PRKAR; cAMP-dependent protein kinase regulator	map04210|Apoptosis;map04910|Insulin signaling pathway
evm.model.ctg2.201	0.884059	0.870111	Protein.evm.model.ctg2.201::evm.model.ctg2.201	1954442-1954981[-]	gi|915011574|ref|XM_013396003.1|	992	E:0	Eimeria acervulina hypothetical protein, conserved partial mRNA	.	.	.	.	.	.	.	.	.	.	.	.	.	.	.	.	.	.	.	.	.	.	.	.	.
evm.model.ctg6.165	0.884026	0.977032	Protein.evm.model.ctg6.165::evm.model.ctg6.165	1746143-1746500[-]	gi|915002498|ref|XM_013393354.1|	111	E:3e-21	Eimeria acervulina hypothetical protein, conserved partial mRNA	.	.	.	.	.	.	.	.	.	.	.	.	.	.	.	.	.	.	.	.	.	.	.	.	.
evm.model.ctg11.120	0.882096	0.804577	Protein.evm.model.ctg11.120::evm.model.ctg11.120	1305413-1308338[+]	gi|915005667|ref|XM_013394351.1|	2261	E:0	Eimeria acervulina hypothetical protein, conserved partial mRNA	gi|618466169|ref|NP_001278594.1|	256	E:9e-78	DNA/RNA-binding protein KIN17 [Cricetulus griseus]	KIN17_MOUSE	254	E:2e-78	RecName: Full=DNA/RNA-binding protein KIN17;^Eukaryota; Metazoa; Chordata; Craniata; Vertebrata; Euteleostomi; Mammalia; Eutheria; Euarchontoglires; Glires; Rodentia; Myomorpha; Muroidea; Muridae; Murinae; Mus; Mus	KIN17_MOUSE	259	E:2e-80	RecName: Full=DNA/RNA-binding protein KIN17;^Eukaryota; Metazoa; Chordata; Craniata; Vertebrata; Euteleostomi; Mammalia; Eutheria; Euarchontoglires; Glires; Rodentia; Myomorpha; Muroidea; Muridae; Murinae; Mus; Mus	PF10357.8	Kin17_mid	Domain of Kin17 curved DNA-binding protein	ENOG410XRJ7	KIN, antigenic determinant of recA protein homolog (Mouse)	.	.	.	GO:0006974|cellular response to DNA damage stimulus;GO:0006310|DNA recombination;GO:0006281|DNA repair;GO:0006260|DNA replication;GO:0006397|mRNA processing	GO:0003690|double-stranded DNA binding;GO:0046872|metal ion binding;GO:0003723|RNA binding	GO:0005737|cytoplasm;GO:0043231|intracellular membrane-bounded organelle;GO:0016363|nuclear matrix;GO:0005634|nucleus	K13102|KIN; DNA/RNA-binding protein KIN17	.
evm.model.ctg3.446	0.882011	0.859221	Protein.evm.model.ctg3.446::evm.model.ctg3.446	3809712-3810227[-]	.	.	.	.	.	.	.	.	.	.	.	.	.	.	.	.	.	.	.	.	.	.	.	.	.	.	.	.	.
evm.model.ctg5.242	0.881269	0.636792	Protein.evm.model.ctg5.242::evm.model.ctg5.242	2420097-2421542[+]	gi|914998983|ref|XM_013392286.1|	1230	E:0	Eimeria acervulina hypothetical protein, conserved partial mRNA	.	.	.	.	.	.	.	.	.	.	.	.	.	.	.	.	.	.	.	.	.	.	.	.	.
evm.model.ctg11.64	0.88074	0.976297	Protein.evm.model.ctg11.64::evm.model.ctg11.64	650933-652231[+]	gi|914998827|ref|XM_013392234.1|	2036	E:0	Eimeria acervulina oocyst wall protein COWP, putative partial mRNA	.	.	.	.	.	.	.	.	.	.	.	.	.	.	.	.	.	.	.	.	.	.	.	.	.
evm.model.ctg2.247	0.878279	0.956637	Protein.evm.model.ctg2.247::evm.model.ctg2.247	2535833-2537890[-]	gi|915003704|ref|XM_013393733.1|	3153	E:0	Eimeria acervulina hypothetical protein, conserved partial mRNA	gi|340374212|ref|XP_003385632.1|	106	E:5e-21	PREDICTED: TBC1 domain family member 5-like [Amphimedon queenslandica]	TBCD5_HUMAN	88.6	E:7e-17	RecName: Full=TBC1 domain family member 5;^Eukaryota; Metazoa; Chordata; Craniata; Vertebrata; Euteleostomi; Mammalia; Eutheria; Euarchontoglires; Primates; Haplorrhini; Catarrhini; Hominidae; Homo	TBCD5_HUMAN	171	E:1e-43	RecName: Full=TBC1 domain family member 5;^Eukaryota; Metazoa; Chordata; Craniata; Vertebrata; Euteleostomi; Mammalia; Eutheria; Euarchontoglires; Primates; Haplorrhini; Catarrhini; Hominidae; Homo	PF00566.17	RabGAP-TBC	Rab-GTPase-TBC domain	ENOG410YX8Z	TBC1 domain family, member 5	.	.	.	GO:0090630|activation of GTPase activity;GO:0006914|autophagy;GO:0006886|intracellular protein transport;GO:0016236|macroautophagy;GO:0002092|positive regulation of receptor internalization;GO:0031338|regulation of vesicle fusion;GO:0042594|response to starvation;GO:0042147|retrograde transport, endosome to Golgi	GO:0035612|AP-2 adaptor complex binding;GO:0005096|GTPase activator activity;GO:0017137|Rab GTPase binding;GO:1905394|retromer complex binding	GO:0005776|autophagosome;GO:0005829|cytosol;GO:0010008|endosome membrane;GO:0005794|Golgi apparatus;GO:0043231|intracellular membrane-bounded organelle;GO:0030904|retromer complex	K18469|TBC1D5; TBC1 domain family member 5	.
evm.model.ctg1.294	0.877787	0.964073	Protein.evm.model.ctg1.294::evm.model.ctg1.294	2655832-2658928[+]	gi|915000229|ref|XM_013392699.1|	433	E:3e-117	Eimeria acervulina hypothetical protein, conserved partial mRNA	gi|1297758670|ref|XP_023056706.1|	67	E:1e-17	protein SAND-like, partial [Piliocolobus tephrosceles]	MON1_ORYSJ	71.6	E:1e-16	RecName: Full=Vacuolar fusion protein MON1 homolog {ECO:0000305};^Eukaryota; Viridiplantae; Streptophyta; Embryophyta; Tracheophyta; Spermatophyta; Magnoliophyta; Liliopsida; Poales; Poaceae; BOP clade; Oryzoideae; Oryzeae; Oryzinae; Oryza	MON1_ORYSJ	86.7	E:2e-17	RecName: Full=Vacuolar fusion protein MON1 homolog {ECO:0000305};^Eukaryota; Viridiplantae; Streptophyta; Embryophyta; Tracheophyta; Spermatophyta; Magnoliophyta; Liliopsida; Poales; Poaceae; BOP clade; Oryzoideae; Oryzeae; Oryzinae; Oryza	PF03164.13	Mon1	Trafficking protein Mon1	ENOG410XR29	vacuolar fusion protein MON1	.	.	.	GO:0006886|intracellular protein transport;GO:0045324|late endosome to vacuole transport;GO:0099402|plant organ development;GO:0007033|vacuole organization;GO:0016192|vesicle-mediated transport	GO:0005085|guanyl-nucleotide exchange factor activity	GO:0012505|endomembrane system;GO:0005770|late endosome	.	.
evm.model.ctg1.386	0.87636	0.964708	Protein.evm.model.ctg1.386::evm.model.ctg1.386	3595708-3596234[+]	.	.	.	.	.	.	.	.	.	.	.	.	.	.	.	.	.	.	.	.	.	.	.	.	.	.	.	.	.
evm.model.ctg9.4	0.876056	0.696871	Protein.evm.model.ctg9.4::evm.model.ctg9.4	109303-114744[-]	.	.	.	.	gi|341878968|gb|EGT34903.1|	87.4	E:1e-18	hypothetical protein CAEBREN_13217 [Caenorhabditis brenneri]	SMAP1_HUMAN	78.6	E:5e-17	RecName: Full=Stromal membrane-associated protein 1;^Eukaryota; Metazoa; Chordata; Craniata; Vertebrata; Euteleostomi; Mammalia; Eutheria; Euarchontoglires; Primates; Haplorrhini; Catarrhini; Hominidae; Homo	SMAP1_HUMAN	78.6	E:4e-17	RecName: Full=Stromal membrane-associated protein 1;^Eukaryota; Metazoa; Chordata; Craniata; Vertebrata; Euteleostomi; Mammalia; Eutheria; Euarchontoglires; Primates; Haplorrhini; Catarrhini; Hominidae; Homo	PF01412.17	ArfGap	Putative GTPase activating protein for Arf	COG5347	domain, ankyrin repeat and PH domain	.	.	.	GO:0045648|positive regulation of erythrocyte differentiation;GO:2000369|regulation of clathrin-dependent endocytosis	GO:0030276|clathrin binding;GO:0005096|GTPase activator activity;GO:0046872|metal ion bindingGO:0005096|GTPase activator activity	GO:0005737|cytoplasm;GO:0005886|plasma membrane	K12486|SMAP; stromal membrane-associated protein	map04144|Endocytosis
evm.model.ctg2.466	0.875501	0.920416	Protein.evm.model.ctg2.466::evm.model.ctg2.466	4709168-4710816[-]	gi|915016613|ref|XM_013397529.1|	1724	E:0	Eimeria acervulina hypothetical protein, conserved partial mRNA	.	.	.	.	.	.	.	.	.	.	.	.	PF00588.18	SpoU_methylase	SpoU rRNA Methylase family	.	.	.	.	.	GO:0006396|RNA processing	GO:0003723|RNA binding;GO:0008173|RNA methyltransferase activity	.	.	.
evm.model.ctg10.177	0.875085	0.847089	Protein.evm.model.ctg10.177::evm.model.ctg10.177	1657438-1664219[-]	.	.	.	.	.	.	.	.	.	.	.	.	.	.	.	.	.	.	.	.	.	.	.	.	.	.	.	.	.
evm.model.ctg3.483	0.874706	0.980804	Protein.evm.model.ctg3.483::evm.model.ctg3.483	4199034-4202078[-]	gi|914997521|ref|XM_013391826.1|	5624	E:0	Eimeria acervulina hypothetical protein, conserved partial mRNA	.	.	.	.	.	.	.	.	.	.	.	.	.	.	.	.	.	.	.	.	.	.	.	.	.
evm.model.ctg3.119	0.874414	0.976749	Protein.evm.model.ctg3.119::evm.model.ctg3.119	972346-973863[-]	gi|915014807|ref|XM_013396957.1|	2560	E:0	Eimeria acervulina hypothetical protein, conserved partial mRNA	.	.	.	.	.	.	.	.	.	.	.	.	.	.	.	.	.	.	.	.	.	.	.	.	.
evm.model.ctg8.88	0.873856	0.980097	Protein.evm.model.ctg8.88::evm.model.ctg8.88	1342262-1348673[+]	gi|915010474|ref|XM_013395701.1|	2804	E:0	Eimeria acervulina hypothetical protein, conserved partial mRNA	gi|1348561599|ref|XP_023973819.1|	424	E:4e-138	uncharacterized protein LOC112063145 [Physeter catodon]	CP131_MOUSE	64.3	E:4e-09	RecName: Full=Centrosomal protein of 131 kDa;^Eukaryota; Metazoa; Chordata; Craniata; Vertebrata; Euteleostomi; Mammalia; Eutheria; Euarchontoglires; Glires; Rodentia; Myomorpha; Muroidea; Muridae; Murinae; Mus; Mus	CP131_MOUSE	93.6	E:3e-18	RecName: Full=Centrosomal protein of 131 kDa;^Eukaryota; Metazoa; Chordata; Craniata; Vertebrata; Euteleostomi; Mammalia; Eutheria; Euarchontoglires; Glires; Rodentia; Myomorpha; Muroidea; Muridae; Murinae; Mus; Mus	PF13385.5	Laminin_G_3	Concanavalin A-like lectin/glucanases superfamily	ENOG410YVPU	5-azacytidine induced 1	.	.	.	GO:0007049|cell cycle;GO:0042073|intraciliary transport;GO:0035735|intraciliary transport involved in cilium assembly;GO:1990953|intramanchette transport;GO:1905198|manchette assembly;GO:0007275|multicellular organism development;GO:1905515|non-motile cilium assembly;GO:0008284|positive regulation of cell proliferation;GO:0090316|positive regulation of intracellular protein transport;GO:0071539|p…	GO:0032403|protein complex binding;GO:0042803|protein homodimerization activity	GO:0001669|acrosomal vesicle;GO:0034451|centriolar satellite;GO:0005813|centrosome;GO:0035869|ciliary transition zone;GO:0045171|intercellular bridge;GO:0043231|intracellular membrane-bounded organelle;GO:0002177|manchette;GO:0015630|microtubule cytoskeleton;GO:0005815|microtubule organizing center	K16540|AZI1, CEP131; 5-azacytidine-induced protein 1	.
evm.model.ctg4.65	0.873289	0.977441	Protein.evm.model.ctg4.65::evm.model.ctg4.65	921276-925113[+]	gi|915015865|ref|XM_013397304.1|	3212	E:0	Eimeria acervulina transhydrogenase, putative partial mRNA	gi|597851052|gb|EYC00526.1|	304	E:9e-86	hypothetical protein Y032_0115g517 [Ancylostoma ceylanicum]	PNTB_SHIFL	290	E:1e-85	RecName: Full=NAD(P) transhydrogenase subunit beta;^Bacteria; Proteobacteria; Gammaproteobacteria; Enterobacterales; Enterobacteriaceae; Shigella	PNTB_SHIFL	352	E:6e-109	RecName: Full=NAD(P) transhydrogenase subunit beta;^Bacteria; Proteobacteria; Gammaproteobacteria; Enterobacterales; Enterobacteriaceae; Shigella	PF02233.15	PNTB	NAD(P) transhydrogenase beta subunit	COG1282	The transhydrogenation between NADH and NADP is coupled to respiration and ATP hydrolysis and functions as a proton pump across the membrane (By similarity)	.	.	.	.	GO:0008750|NAD(P)+ transhydrogenase (AB-specific) activity;GO:0050661|NADP binding	GO:0016021|integral component of membrane;GO:0005886|plasma membrane	K00325|pntB; NAD(P) transhydrogenase subunit beta [EC:1.6.1.2]	map00760|Nicotinate and nicotinamide metabolism;map01100|Metabolic pathways
evm.model.ctg8.152	0.873021	0.89809	Protein.evm.model.ctg8.152::evm.model.ctg8.152	2102656-2105669[+]	gi|915006411|ref|XM_013394583.1|	736	E:0	Eimeria acervulina TLD domain-containing protein, putative partial mRNA	gi|585683336|ref|XP_006812404.1|	69.7	E:7e-11	PREDICTED: TBC1 domain family member 24-like [Saccoglossus kowalevskii]	TLDC2_HUMAN	56.6	E:1e-08	RecName: Full=TLD domain-containing protein 2;^Eukaryota; Metazoa; Chordata; Craniata; Vertebrata; Euteleostomi; Mammalia; Eutheria; Euarchontoglires; Primates; Haplorrhini; Catarrhini; Hominidae; Homo	TLDC2_HUMAN	56.6	E:1e-08	RecName: Full=TLD domain-containing protein 2;^Eukaryota; Metazoa; Chordata; Craniata; Vertebrata; Euteleostomi; Mammalia; Eutheria; Euarchontoglires; Primates; Haplorrhini; Catarrhini; Hominidae; Homo	PF07534.15	TLD	TLD	COG5142	oxidation resistance protein	.	.	.	.	.	.	.	.
evm.model.ctg2.182	0.87298	0.979102	Protein.evm.model.ctg2.182::evm.model.ctg2.182	1701140-1701370[-]	gi|915009954|ref|XM_013395557.1|	174	E:3e-40	Eimeria acervulina Chromosome III, complete sequence, related partial mRNA	.	.	.	.	.	.	.	.	.	.	.	.	.	.	.	.	.	.	.	.	.	.	.	.	.
evm.model.ctg8.66	0.872178	0.975546	Protein.evm.model.ctg8.66::evm.model.ctg8.66	1097515-1099552[-]	.	.	.	.	.	.	.	.	.	.	.	.	.	.	.	.	.	.	.	.	.	.	.	.	.	.	.	.	.
evm.model.ctg9.243	0.872101	0.924985	Protein.evm.model.ctg9.243::evm.model.ctg9.243	2434364-2436177[+]	.	.	.	.	gi|1373847793|ref|XP_024355092.1|	61.6	E:4e-09	Mitogen-activated protein kinase kinase kinase [Echinococcus granulosus]	LIMKA_DICDI	50.8	E:4e-07	RecName: Full=Probable LIM domain-containing serine/threonine-protein kinase DDB_G0287001;^Eukaryota; Amoebozoa; Mycetozoa; Dictyosteliida; Dictyostelium	LIMKA_DICDI	50.8	E:4e-07	RecName: Full=Probable LIM domain-containing serine/threonine-protein kinase DDB_G0287001;^Eukaryota; Amoebozoa; Mycetozoa; Dictyosteliida; Dictyostelium	PF00069.24	Pkinase	Protein kinase domain	COG0515	Serine Threonine protein kinase	.	.	.	GO:0035556|intracellular signal transduction;GO:0006468|protein phosphorylationGO:0006468|protein phosphorylation	GO:0005524|ATP binding;GO:0046872|metal ion binding;GO:0004672|protein kinase activity;GO:0004674|protein serine/threonine kinase activity;GO:0004871|signal transducer activityGO:0004672|protein kinase activity;GO:0005524|ATP binding	GO:0005737|cytoplasm	.	.
evm.model.ctg6.384	0.872034	0.978332	Protein.evm.model.ctg6.384::evm.model.ctg6.384	4020708-4023323[+]	gi|914999007|ref|XM_013392294.1|	1218	E:0	Eimeria acervulina hypothetical protein, conserved partial mRNA	.	.	.	.	.	.	.	.	.	.	.	.	.	.	.	.	.	.	.	.	.	.	.	.	.
evm.model.ctg16.48	0.872023	0.978819	Protein.evm.model.ctg16.48::evm.model.ctg16.48	579364-580342[+]	gi|915002860|ref|XM_013393466.1|	501	E:5e-138	Eimeria acervulina hypothetical protein, conserved partial mRNA	.	.	.	.	.	.	.	.	.	.	.	.	.	.	.	.	.	.	.	.	.	.	.	.	.
evm.model.ctg1.200	0.871363	0.986628	Protein.evm.model.ctg1.200::evm.model.ctg1.200	1855693-1858090[-]	gi|914995250|ref|XM_013391122.1|	1958	E:0	Eimeria acervulina Protein kinase domain-containing protein, related partial mRNA	.	.	.	.	.	.	.	.	.	.	.	.	.	.	.	.	.	.	.	.	.	.	.	.	.
evm.model.ctg1.155	0.871307	0.970407	Protein.evm.model.ctg1.155::evm.model.ctg1.155	1470710-1471421[-]	gi|915012446|ref|XM_013396244.1|	889	E:0	Eimeria acervulina hypothetical protein partial mRNA	.	.	.	.	.	.	.	.	.	.	.	.	.	.	.	.	.	.	.	.	.	.	.	.	.
evm.model.ctg4.37	0.870906	0.804379	Protein.evm.model.ctg4.37::evm.model.ctg4.37	534637-546532[-]	gi|915015440|ref|XM_013397164.1|	891	E:0	Eimeria acervulina Protein containing a possible START(Steroidogenic acute regulatory (STAR) related lipid transfer) domain, related partial mRNA	.	.	.	.	.	.	.	.	.	.	.	.	PF01852.18	START	START domain	.	.	.	.	.	.	GO:0008289|lipid binding	.	.	.
evm.model.ctg5.76	0.870814	0.816267	Protein.evm.model.ctg5.76::evm.model.ctg5.76	897622-901595[+]	gi|914995594|ref|XM_013391227.1|	1170	E:0	Eimeria acervulina protein phosphatase 2C, putative partial mRNA	gi|780669704|ref|XP_011694924.1|	179	E:8e-47	PREDICTED: probable protein phosphatase CG10417 [Wasmannia auropunctata]	Y0417_DROME	167	E:2e-44	RecName: Full=Probable protein phosphatase CG10417;^Eukaryota; Metazoa; Ecdysozoa; Arthropoda; Hexapoda; Insecta; Pterygota; Neoptera; Holometabola; Diptera; Brachycera; Muscomorpha; Ephydroidea; Drosophilidae; Drosophila; Sophophora	PP2C2_SCHPO	184	E:2e-52	RecName: Full=Protein phosphatase 2C homolog 2;^Eukaryota; Fungi; Dikarya; Ascomycota; Taphrinomycotina; Schizosaccharomycetes; Schizosaccharomycetales; Schizosaccharomycetaceae; Schizosaccharomyces	PF00481.20	PP2C	Protein phosphatase 2C	.	.	.	.	.	GO:0071470|cellular response to osmotic stress;GO:0030968|endoplasmic reticulum unfolded protein response;GO:0000173|inactivation of MAPK activity involved in osmosensory signaling pathway	GO:0046872|metal ion binding;GO:0004722|protein serine/threonine phosphatase activityGO:0003824|catalytic activity	GO:0005829|cytosol;GO:0005634|nucleus	K14803|PTC2_3; protein phosphatase 2C homolog 2/3 [EC:3.1.3.16]	.
evm.model.ctg1.270	0.87002	0.982327	Protein.evm.model.ctg1.270::evm.model.ctg1.270	2468882-2470861[+]	gi|915140446|ref|XM_013481906.1|	750	E:0	Eimeria maxima meiotic recombination protein DMC1-like protein, putative partial mRNA	gi|831278358|ref|XP_012670100.1|	374	E:6e-125	PREDICTED: meiotic recombination protein DMC1/LIM15 homolog [Clupea harengus]	DMC1_LILLO	381	E:2e-129	RecName: Full=Meiotic recombination protein DMC1 homolog;^Eukaryota; Viridiplantae; Streptophyta; Embryophyta; Tracheophyta; Spermatophyta; Magnoliophyta; Liliopsida; Liliales; Liliaceae; Lilium	DMC1_LILLO	381	E:2e-129	RecName: Full=Meiotic recombination protein DMC1 homolog;^Eukaryota; Viridiplantae; Streptophyta; Embryophyta; Tracheophyta; Spermatophyta; Magnoliophyta; Liliopsida; Liliales; Liliaceae; Lilium	PF14520.5	HHH_5	Helix-hairpin-helix domain	.	.	.	.	.	GO:0006281|DNA repair;GO:0007131|reciprocal meiotic recombinationGO:0006281|DNA repair	GO:0005524|ATP binding;GO:0003677|DNA binding;GO:0008094|DNA-dependent ATPase activityGO:0003697|single-stranded DNA binding;GO:0005524|ATP binding	GO:0005634|nucleus	.	.
evm.model.ctg11.63	0.869977	0.981492	Protein.evm.model.ctg11.63::evm.model.ctg11.63	650645-650872[+]	gi|914998827|ref|XM_013392234.1|	390	E:3e-105	Eimeria acervulina oocyst wall protein COWP, putative partial mRNA	.	.	.	.	.	.	.	.	.	.	.	.	.	.	.	.	.	.	.	.	.	.	.	.	.
evm.model.ctg2.41	0.869961	0.981813	Protein.evm.model.ctg2.41::evm.model.ctg2.41	432293-435789[-]	gi|914999643|ref|XM_013392508.1|	5729	E:0	Eimeria acervulina insulysin, putative partial mRNA	gi|751438367|ref|XP_011178400.1|	327	E:4e-92	PREDICTED: insulin-degrading enzyme [Zeugodacus cucurbitae]	SDP_EIMBO	1097	E:0	RecName: Full=Sporozoite developmental protein;^Eukaryota; Alveolata; Apicomplexa; Conoidasida; Coccidia; Eucoccidiorida; Eimeriorina; Eimeriidae; Eimeria	SDP_EIMBO	1129	E:0	RecName: Full=Sporozoite developmental protein;^Eukaryota; Alveolata; Apicomplexa; Conoidasida; Coccidia; Eucoccidiorida; Eimeriorina; Eimeriidae; Eimeria	PF00675.19	Peptidase_M16	Insulinase (Peptidase family M16)	.	.	.	.	.	.	GO:0046872|metal ion binding;GO:0004222|metalloendopeptidase activity	.	.	.
evm.model.ctg10.174	0.869894	0.785901	Protein.evm.model.ctg10.174::evm.model.ctg10.174	1601253-1603963[+]	gi|915012316|ref|XM_013396209.1|	100	E:1e-17	Eimeria acervulina hypothetical protein, conserved partial mRNA	.	.	.	.	.	.	.	.	.	.	.	.	.	.	.	.	.	.	.	.	.	.	.	.	.
evm.model.ctg16.47	0.869669	0.979283	Protein.evm.model.ctg16.47::evm.model.ctg16.47	578290-579099[-]	gi|182636915|gb|EU590120.1|	850	E:0	Eimeria acervulina clone Dui-10 cation-transporting ATPase mRNA, complete cds	.	.	.	.	.	.	.	.	.	.	.	.	.	.	.	.	.	.	.	.	.	.	.	.	.
evm.model.ctg9.215	0.869631	0.975921	Protein.evm.model.ctg9.215::evm.model.ctg9.215	2137399-2138327[-]	.	.	.	.	.	.	.	.	.	.	.	.	.	.	.	.	.	.	.	.	.	.	.	.	.	.	.	.	.
evm.model.ctg19.1	0.869083	0.980187	Protein.evm.model.ctg19.1::evm.model.ctg19.1	881-1099[-]	.	.	.	.	.	.	.	.	.	.	.	.	.	.	.	.	.	.	.	.	.	.	.	.	.	.	.	.	.
evm.model.ctg11.80	0.869066	0.979582	Protein.evm.model.ctg11.80::evm.model.ctg11.80	794882-798794[-]	gi|915005106|ref|XM_013394183.1|	1273	E:0	Eimeria acervulina scavenger receptor protein SR2, putative partial mRNA	gi|1348559157|ref|XP_023973551.1|	188	E:5e-51	uncharacterized protein LOC112062828, partial [Physeter catodon]	.	.	.	.	.	.	.	.	PF01477.22	PLAT	PLAT/LH2 domain	.	.	.	.	.	.	GO:0005515|protein binding	.	.	.
evm.model.ctg11.87	0.869036	0.978747	Protein.evm.model.ctg11.87::evm.model.ctg11.87	989688-990258[+]	.	.	.	.	gi|1297758003|ref|XP_023056530.1|	82.8	E:1e-16	uncharacterized protein LOC111534125, partial [Piliocolobus tephrosceles]	.	.	.	.	.	.	.	.	.	.	.	.	.	.	.	.	.	.	.	.	.
evm.model.ctg6.139	0.86892	0.979803	Protein.evm.model.ctg6.139::evm.model.ctg6.139	1524393-1524755[+]	gi|915005319|ref|XM_013394254.1|	355	E:2e-94	Eimeria acervulina patatin-like phospholipase domain-containing protein, putative partial mRNA	.	.	.	.	.	.	.	.	.	.	.	.	.	.	.	.	.	.	.	.	.	.	.	.	.
evm.model.ctg9.183	0.868895	0.980002	Protein.evm.model.ctg9.183::evm.model.ctg9.183	1895863-1896531[+]	gi|914999519|ref|XM_013392467.1|	621	E:2e-174	Eimeria acervulina hypothetical protein, conserved partial mRNA	.	.	.	.	.	.	.	.	.	.	.	.	.	.	.	.	.	.	.	.	.	.	.	.	.
evm.model.ctg1.156	0.868884	0.979025	Protein.evm.model.ctg1.156::evm.model.ctg1.156	1471554-1472534[-]	gi|915012450|ref|XM_013396245.1|	1629	E:0	Eimeria acervulina hypothetical protein, conserved partial mRNA	.	.	.	.	.	.	.	.	.	.	.	.	.	.	.	.	.	.	.	.	.	.	.	.	.
evm.model.ctg9.13	0.86888	0.978498	Protein.evm.model.ctg9.13::evm.model.ctg9.13	181512-183858[+]	gi|914998923|ref|XM_013392266.1|	154	E:2e-33	Eimeria acervulina hypothetical protein, conserved partial mRNA	.	.	.	.	.	.	.	.	.	.	.	.	.	.	.	.	.	.	.	.	.	.	.	.	.
evm.model.ctg8.142	0.868835	0.98184	Protein.evm.model.ctg8.142::evm.model.ctg8.142	1996990-2000230[-]	gi|915009974|ref|XM_013395563.1|	662	E:0	Eimeria acervulina zinc finger DHHC domain-containing protein, putative partial mRNA	gi|91078340|ref|XP_973522.1|	124	E:4e-29	PREDICTED: palmitoyltransferase ZDHHC3 [Tribolium castaneum]	ZDHC3_HUMAN	115	E:1e-27	RecName: Full=Palmitoyltransferase ZDHHC3 {ECO:0000305};^Eukaryota; Metazoa; Chordata; Craniata; Vertebrata; Euteleostomi; Mammalia; Eutheria; Euarchontoglires; Primates; Haplorrhini; Catarrhini; Hominidae; Homo	ZDHC3_HUMAN	115	E:8e-28	RecName: Full=Palmitoyltransferase ZDHHC3 {ECO:0000305};^Eukaryota; Metazoa; Chordata; Craniata; Vertebrata; Euteleostomi; Mammalia; Eutheria; Euarchontoglires; Primates; Haplorrhini; Catarrhini; Hominidae; Homo	PF01529.19	DHHC	DHHC palmitoyltransferase	.	.	.	.	.	GO:0018345|protein palmitoylation;GO:0006605|protein targeting	GO:0016409|palmitoyltransferase activity;GO:0019706|protein-cysteine S-palmitoyltransferase activity	GO:0005794|Golgi apparatus;GO:0000139|Golgi membrane;GO:0016021|integral component of membrane;GO:0016020|membraneGO:0005892|acetylcholine-gated channel complex	.	.
evm.model.ctg1.581	0.868755	0.972671	Protein.evm.model.ctg1.581::evm.model.ctg1.581	5260977-5267483[-]	gi|915016250|ref|XM_013397411.1|	2630	E:0	Eimeria acervulina dynamin-like protein, putative partial mRNA	gi|1297752224|ref|XP_023055872.1|	291	E:6e-86	dynamin-A-like, partial [Piliocolobus tephrosceles]	DYNA_DICDI	276	E:1e-79	RecName: Full=Dynamin-A;^Eukaryota; Amoebozoa; Mycetozoa; Dictyosteliida; Dictyostelium	DYNA_DICDI	276	E:1e-79	RecName: Full=Dynamin-A;^Eukaryota; Amoebozoa; Mycetozoa; Dictyosteliida; Dictyostelium	PF00350.22	Dynamin_N	Dynamin family	COG0699	Dynamin family	.	.	.	GO:0007015|actin filament organization;GO:0000920|cell separation after cytokinesis;GO:0003374|dynamin family protein polymerization involved in mitochondrial fission;GO:0007032|endosome organization;GO:0007163|establishment or maintenance of cell polarity;GO:0048312|intracellular distribution of mitochondria;GO:0061025|membrane fusion;GO:0000266|mitochondrial fission;GO:0007005|mitochondrion org…	GO:0005525|GTP binding;GO:0003924|GTPase activity;GO:0042802|identical protein binding;GO:0008017|microtubule binding;GO:0005543|phospholipid binding;GO:0005522|profilin bindingGO:0005525|GTP binding;GO:0003924|GTPase activity	GO:0032154|cleavage furrow;GO:0005737|cytoplasm;GO:0031966|mitochondrial membrane;GO:0097204|phagocytic cup base;GO:0045335|phagocytic vesicle	K17065|DNM1L; dynamin 1-like protein [EC:3.6.5.5]	map04668|TNF signaling pathway
evm.model.ctg2.135	0.868747	0.979489	Protein.evm.model.ctg2.135::evm.model.ctg2.135	1399451-1400484[-]	.	.	.	.	.	.	.	.	.	.	.	.	.	.	.	.	.	.	.	.	.	.	.	.	.	.	.	.	.
evm.model.ctg14.15	0.868713	0.979422	Protein.evm.model.ctg14.15::evm.model.ctg14.15	251777-256586[+]	gi|915007929|ref|XM_013395001.1|	675	E:0	Eimeria acervulina hypothetical protein, conserved partial mRNA	.	.	.	.	.	.	.	.	.	.	.	.	.	.	.	.	.	.	.	.	.	.	.	.	.
evm.model.ctg7.249	0.868675	0.978367	Protein.evm.model.ctg7.249::evm.model.ctg7.249	2926735-2927085[-]	gi|915009833|ref|XM_013395524.1|	228	E:3e-56	Eimeria acervulina hypothetical protein partial mRNA	.	.	.	.	.	.	.	.	.	.	.	.	.	.	.	.	.	.	.	.	.	.	.	.	.
evm.model.ctg1.41	0.868405	0.979511	Protein.evm.model.ctg1.41::evm.model.ctg1.41	430295-432009[-]	.	.	.	.	gi|1348559112|ref|XP_023973544.1|	86.7	E:2e-17	uncharacterized protein LOC112062821 [Physeter catodon]	.	.	.	.	.	.	.	.	.	.	.	.	.	.	.	.	.	.	.	.	.
evm.model.ctg3.245	0.868141	0.568729	Protein.evm.model.ctg3.245::evm.model.ctg3.245	2069832-2073126[+]	gi|915009771|ref|XM_013395507.1|	385	E:5e-103	Eimeria acervulina ubiquitin-transferase domain-containing protein, putative partial mRNA	.	.	.	.	UPL3_ARATH	52	E:2e-06	RecName: Full=E3 ubiquitin-protein ligase UPL3;^Eukaryota; Viridiplantae; Streptophyta; Embryophyta; Tracheophyta; Spermatophyta; Magnoliophyta; eudicotyledons; Gunneridae; Pentapetalae; rosids; malvids; Brassicales; Brassicaceae; Camelineae; Arabidopsis	UPL3_ARATH	52.8	E:1e-06	RecName: Full=E3 ubiquitin-protein ligase UPL3;^Eukaryota; Viridiplantae; Streptophyta; Embryophyta; Tracheophyta; Spermatophyta; Magnoliophyta; eudicotyledons; Gunneridae; Pentapetalae; rosids; malvids; Brassicales; Brassicaceae; Camelineae; Arabidopsis	.	.	.	COG5021	ubiquitin protein ligase	.	.	.	GO:0042023|DNA endoreduplication;GO:0010091|trichome branching	GO:0061630|ubiquitin protein ligase activity;GO:0004842|ubiquitin-protein transferase activity	GO:0005737|cytoplasm;GO:0005886|plasma membrane	K10590|TRIP12; E3 ubiquitin-protein ligase TRIP12 [EC:2.3.2.26]	map04120|Ubiquitin mediated proteolysis
evm.model.ctg3.180	0.868137	0.98093	Protein.evm.model.ctg3.180::evm.model.ctg3.180	1487158-1491039[-]	gi|915003083|ref|XM_013393527.1|	1262	E:0	Eimeria acervulina LCCL domain-containing protein, putative partial mRNA	gi|1297758003|ref|XP_023056530.1|	324	E:1e-97	uncharacterized protein LOC111534125, partial [Piliocolobus tephrosceles]	RSGI3_CLOTH	70.5	E:3e-11	RecName: Full=Anti-sigma-I factor RsgI3 {ECO:0000305};^Bacteria; Firmicutes; Clostridia; Clostridiales; Ruminococcaceae; Ruminiclostridium	RSGI3_CLOTH	72	E:1e-11	RecName: Full=Anti-sigma-I factor RsgI3 {ECO:0000305};^Bacteria; Firmicutes; Clostridia; Clostridiales; Ruminococcaceae; Ruminiclostridium	PF07691.11	PA14	PA14 domain	ENOG410ZW34	PA14 domain protein	.	.	.	.	.	GO:0016021|integral component of membrane;GO:0005886|plasma membrane	.	.
evm.model.ctg2.152	0.86813	0.67783	Protein.evm.model.ctg2.152::evm.model.ctg2.152	1528082-1531059[+]	.	.	.	.	gi|1253747083|ref|XP_022657467.1|	85.1	E:2e-15	inactive rhomboid protein 1-like isoform X1 [Varroa destructor]	RHBL2_TOXGO	191	E:4e-57	RecName: Full=Rhomboid-like protease 2;^Eukaryota; Alveolata; Apicomplexa; Conoidasida; Coccidia; Eucoccidiorida; Eimeriorina; Sarcocystidae; Toxoplasma	RHBL2_TOXGO	200	E:1e-60	RecName: Full=Rhomboid-like protease 2;^Eukaryota; Alveolata; Apicomplexa; Conoidasida; Coccidia; Eucoccidiorida; Eimeriorina; Sarcocystidae; Toxoplasma	PF01694.21	Rhomboid	Rhomboid family	COG0705	rhomboid family	.	.	.	.	GO:0004252|serine-type endopeptidase activityGO:0004252|serine-type endopeptidase activity	GO:0016021|integral component of membraneGO:0016021|integral component of membrane	.	.
evm.model.ctg9.238	0.867883	0.980979	Protein.evm.model.ctg9.238::evm.model.ctg9.238	2288786-2296416[+]	gi|915010301|ref|XM_013395653.1|	313	E:2e-81	Eimeria acervulina hypothetical protein partial mRNA	.	.	.	.	.	.	.	.	.	.	.	.	.	.	.	.	.	.	.	.	.	.	.	.	.
evm.model.ctg15.7	0.867838	0.979341	Protein.evm.model.ctg15.7::evm.model.ctg15.7	91062-91756[-]	.	.	.	.	.	.	.	.	.	.	.	.	.	.	.	.	.	.	.	.	.	.	.	.	.	.	.	.	.
evm.model.ctg1.504	0.867832	0.979085	Protein.evm.model.ctg1.504::evm.model.ctg1.504	4547966-4548805[+]	gi|915016472|ref|XM_013397483.1|	272	E:1e-69	Eimeria acervulina tropomyosin 1 alpha chain, putative partial mRNA	.	.	.	.	.	.	.	.	.	.	.	.	.	.	.	.	.	.	.	.	.	.	.	.	.
evm.model.ctg18.32	0.867594	0.978985	Protein.evm.model.ctg18.32::evm.model.ctg18.32	458327-458578[+]	.	.	.	.	.	.	.	.	.	.	.	.	.	.	.	.	.	.	.	.	.	.	.	.	.	.	.	.	.
evm.model.ctg7.247	0.867269	0.980534	Protein.evm.model.ctg7.247::evm.model.ctg7.247	2838666-2840086[+]	.	.	.	.	.	.	.	.	.	.	.	.	.	.	.	.	PF02301.17	HORMA	HORMA domain	.	.	.	.	.	.	.	.	.	.
evm.model.ctg8.137	0.867263	0.979671	Protein.evm.model.ctg8.137::evm.model.ctg8.137	1971650-1972042[-]	gi|915002405|ref|XM_013393323.1|	501	E:2e-138	Eimeria acervulina plasmodium falciparum CPW-WPC domain-containing protein, putative partial mRNA	.	.	.	.	.	.	.	.	.	.	.	.	.	.	.	.	.	.	.	.	.	.	.	.	.
evm.model.ctg17.3	0.867183	0.97851	Protein.evm.model.ctg17.3::evm.model.ctg17.3	14110-18337[+]	gi|915007285|ref|XM_013394824.1|	1753	E:0	Eimeria acervulina F5/8 type C domain-containing protein, putative partial mRNA	gi|1297752021|ref|XP_023055845.1|	147	E:3e-34	uncharacterized protein LOC111533234 [Piliocolobus tephrosceles]	.	.	.	.	.	.	.	.	.	.	.	.	.	.	.	.	.	.	.	.	.
evm.model.ctg2.393	0.867072	0.984463	Protein.evm.model.ctg2.393::evm.model.ctg2.393	3815879-3816377[-]	gi|915017591|ref|XM_013397837.1|	154	E:5e-34	Eimeria acervulina hypothetical protein partial mRNA	.	.	.	.	.	.	.	.	.	.	.	.	.	.	.	.	.	.	.	.	.	.	.	.	.
evm.model.ctg16.106	0.866951	0.744677	Protein.evm.model.ctg16.106::evm.model.ctg16.106	938482-939450[+]	gi|915005386|ref|XM_013394273.1|	867	E:0	Eimeria acervulina hypothetical protein, conserved partial mRNA	.	.	.	.	.	.	.	.	.	.	.	.	.	.	.	.	.	.	.	.	.	.	.	.	.
evm.model.ctg5.172	0.866938	0.978289	Protein.evm.model.ctg5.172::evm.model.ctg5.172	1766280-1766740[-]	gi|914998693|ref|XM_013392190.1|	387	E:6e-104	Eimeria acervulina zinc finger DHHC domain-containing protein, conserved, putative partial mRNA	gi|1279704517|ref|XP_022902148.1|	41.6	E:2e-06	palmitoyltransferase ZDHHC15 isoform X2 [Onthophagus taurus]	ZDH15_ARATH	42	E:1e-07	RecName: Full=Probable protein S-acyltransferase 12;^Eukaryota; Viridiplantae; Streptophyta; Embryophyta; Tracheophyta; Spermatophyta; Magnoliophyta; eudicotyledons; Gunneridae; Pentapetalae; rosids; malvids; Brassicales; Brassicaceae; Camelineae; Arabidopsis	.	.	.	.	.	.	.	.	.	.	.	.	.	.	.	.	.
evm.model.ctg17.36	0.866873	0.97904	Protein.evm.model.ctg17.36::evm.model.ctg17.36	345751-347862[+]	gi|915008178|ref|XM_013395070.1|	387	E:8e-104	Eimeria acervulina hypothetical protein, conserved partial mRNA	.	.	.	.	.	.	.	.	.	.	.	.	.	.	.	.	.	.	.	.	.	.	.	.	.
evm.model.ctg5.155	0.866824	0.978669	Protein.evm.model.ctg5.155::evm.model.ctg5.155	1669962-1672148[-]	.	.	.	.	.	.	.	.	.	.	.	.	.	.	.	.	PF09717.9	CPW_WPC	Plasmodium falciparum domain of unknown function (CPW_WPC)	.	.	.	.	.	.	.	.	.	.
evm.model.ctg11.71	0.866647	0.982163	Protein.evm.model.ctg11.71::evm.model.ctg11.71	740267-741474[+]	gi|915017255|ref|XM_013397727.1|	1502	E:0	Eimeria acervulina hypothetical protein, conserved partial mRNA	.	.	.	.	.	.	.	.	.	.	.	.	.	.	.	.	.	.	.	.	.	.	.	.	.
evm.model.ctg4.160	0.86661	0.983906	Protein.evm.model.ctg4.160::evm.model.ctg4.160	1751582-1754834[+]	gi|915009538|ref|XM_013395443.1|	416	E:3e-112	Eimeria acervulina hypothetical protein, conserved partial mRNA	.	.	.	.	.	.	.	.	.	.	.	.	.	.	.	.	.	.	.	.	.	.	.	.	.
evm.model.ctg2.79	0.866389	0.978435	Protein.evm.model.ctg2.79::evm.model.ctg2.79	764843-765325[+]	.	.	.	.	.	.	.	.	.	.	.	.	.	.	.	.	.	.	.	.	.	.	.	.	.	.	.	.	.
evm.model.ctg3.61	0.866324	0.941875	Protein.evm.model.ctg3.61::evm.model.ctg3.61	537582-539612[-]	gi|915008189|ref|XM_013395073.1|	159	E:1e-35	Eimeria acervulina hypothetical protein, conserved partial mRNA	.	.	.	.	.	.	.	.	.	.	.	.	.	.	.	.	.	.	.	.	.	.	.	.	.
evm.model.ctg11.88	0.866272	0.981665	Protein.evm.model.ctg11.88::evm.model.ctg11.88	991131-992873[+]	gi|915004453|ref|XM_013393982.1|	521	E:3e-144	Eimeria acervulina hypothetical protein partial mRNA	gi|1297758003|ref|XP_023056530.1|	107	E:5e-24	uncharacterized protein LOC111534125, partial [Piliocolobus tephrosceles]	RSGI3_CLOTH	62.4	E:3e-10	RecName: Full=Anti-sigma-I factor RsgI3 {ECO:0000305};^Bacteria; Firmicutes; Clostridia; Clostridiales; Ruminococcaceae; Ruminiclostridium	RSGI3_CLOTH	62.4	E:3e-10	RecName: Full=Anti-sigma-I factor RsgI3 {ECO:0000305};^Bacteria; Firmicutes; Clostridia; Clostridiales; Ruminococcaceae; Ruminiclostridium	PF07691.11	PA14	PA14 domain	ENOG410ZW34	PA14 domain protein	.	.	.	.	.	GO:0016021|integral component of membrane;GO:0005886|plasma membrane	.	.
evm.model.ctg4.301	0.866258	0.980122	Protein.evm.model.ctg4.301::evm.model.ctg4.301	3447209-3448427[+]	gi|915012200|ref|XM_013396177.1|	693	E:0	Eimeria acervulina hypothetical protein, conserved partial mRNA	.	.	.	.	.	.	.	.	.	.	.	.	.	.	.	.	.	.	.	.	.	.	.	.	.
evm.model.ctg1.219	0.8662	0.977402	Protein.evm.model.ctg1.219::evm.model.ctg1.219	1995604-1997950[-]	gi|915002297|ref|XM_013393287.1|	523	E:5e-145	Eimeria acervulina hypothetical protein, conserved partial mRNA	.	.	.	.	.	.	.	.	.	.	.	.	.	.	.	.	.	.	.	.	.	.	.	.	.
evm.model.ctg6.130	0.866147	0.979517	Protein.evm.model.ctg6.130::evm.model.ctg6.130	1445797-1446251[+]	gi|914999482|ref|XM_013392454.1|	387	E:6e-104	Eimeria acervulina hypothetical protein, conserved partial mRNA	.	.	.	.	.	.	.	.	.	.	.	.	.	.	.	.	.	.	.	.	.	.	.	.	.
evm.model.ctg2.461	0.865988	0.977676	Protein.evm.model.ctg2.461::evm.model.ctg2.461	4615995-4617235[+]	gi|915009503|ref|XM_013395434.1|	276	E:2e-70	Eimeria acervulina hypothetical protein, conserved partial mRNA	.	.	.	.	.	.	.	.	.	.	.	.	.	.	.	.	.	.	.	.	.	.	.	.	.
evm.model.ctg15.85	0.865973	0.972884	Protein.evm.model.ctg15.85::evm.model.ctg15.85	759072-761277[+]	gi|915011673|ref|XM_013396030.1|	2313	E:0	Eimeria acervulina DNA-damage inducible protein, putative partial mRNA	gi|1083314151|ref|XP_018606875.1|	187	E:8e-51	PREDICTED: protein DDI1 homolog 2-like isoform X3 [Scleropages formosus]	DDI1_NEUCR	200	E:5e-57	RecName: Full=DNA damage-inducible protein 1;^Eukaryota; Fungi; Dikarya; Ascomycota; Pezizomycotina; Sordariomycetes; Sordariomycetidae; Sordariales; Sordariaceae; Neurospora	DDI1_NEUCR	217	E:2e-63	RecName: Full=DNA damage-inducible protein 1;^Eukaryota; Fungi; Dikarya; Ascomycota; Pezizomycotina; Sordariomycetes; Sordariomycetidae; Sordariales; Sordariaceae; Neurospora	PF00240.22	ubiquitin	Ubiquitin family	.	.	.	.	.	GO:0015031|protein transportGO:0006508|proteolysis	GO:0004190|aspartic-type endopeptidase activity;GO:0043130|ubiquitin bindingGO:0005515|protein binding;GO:0004190|aspartic-type endopeptidase activity	GO:0005737|cytoplasm	K11885|DDI1; DNA damage-inducible protein 1	.
evm.model.ctg3.191	0.865726	0.969181	Protein.evm.model.ctg3.191::evm.model.ctg3.191	1585697-1588925[-]	gi|914998439|ref|XM_013392107.1|	4355	E:0	Eimeria acervulina hypothetical protein, conserved partial mRNA	.	.	.	.	.	.	.	.	.	.	.	.	PF03619.15	Solute_trans_a	Organic solute transporter Ostalpha	.	.	.	.	.	.	.	.	.	.
evm.model.ctg5.210	0.865618	0.524337	Protein.evm.model.ctg5.210::evm.model.ctg5.210	1983187-1983615[-]	.	.	.	.	gi|1297723473|ref|XP_023055420.1|	52.4	E:8e-06	solute carrier family 22 member 18-like [Piliocolobus tephrosceles]	.	.	.	.	.	.	.	.	.	.	.	.	.	.	.	.	.	.	.	.	.
evm.model.ctg7.75	0.865308	0.979118	Protein.evm.model.ctg7.75::evm.model.ctg7.75	1073814-1074748[+]	gi|915015064|ref|XM_013397041.1|	556	E:5e-155	Eimeria acervulina hypothetical protein, conserved partial mRNA	.	.	.	.	.	.	.	.	.	.	.	.	.	.	.	.	.	.	.	.	.	.	.	.	.
evm.model.ctg13.37	0.865078	0.978619	Protein.evm.model.ctg13.37::evm.model.ctg13.37	473303-473659[+]	gi|915001896|ref|XM_013393171.1|	571	E:2e-159	Eimeria acervulina hypothetical protein, conserved partial mRNA	.	.	.	.	.	.	.	.	.	.	.	.	.	.	.	.	.	.	.	.	.	.	.	.	.
evm.model.ctg7.101	0.86507	0.974849	Protein.evm.model.ctg7.101::evm.model.ctg7.101	1318996-1319465[-]	gi|915013304|ref|XM_013396497.1|	398	E:3e-107	Eimeria acervulina hypothetical protein partial mRNA	gi|1297752021|ref|XP_023055845.1|	71.2	E:9e-12	uncharacterized protein LOC111533234 [Piliocolobus tephrosceles]	.	.	.	.	.	.	.	.	.	.	.	.	.	.	.	.	.	.	.	.	.
evm.model.ctg2.467	0.864992	0.977767	Protein.evm.model.ctg2.467::evm.model.ctg2.467	4716311-4716586[+]	gi|915016616|ref|XM_013397530.1|	510	E:3e-141	Eimeria acervulina hypothetical protein, conserved partial mRNA	.	.	.	.	.	.	.	.	.	.	.	.	.	.	.	.	.	.	.	.	.	.	.	.	.
evm.model.ctg6.430	0.864827	0.980345	Protein.evm.model.ctg6.430::evm.model.ctg6.430	4466471-4467109[-]	gi|915005040|ref|XM_013394161.1|	1170	E:0	Eimeria acervulina hypothetical protein, conserved partial mRNA	.	.	.	.	.	.	.	.	.	.	.	.	.	.	.	.	.	.	.	.	.	.	.	.	.
evm.model.ctg2.406	0.864754	0.976253	Protein.evm.model.ctg2.406::evm.model.ctg2.406	4005155-4006380[-]	.	.	.	.	.	.	.	.	.	.	.	.	.	.	.	.	.	.	.	.	.	.	.	.	.	.	.	.	.
evm.model.ctg14.86	0.864576	0.987519	Protein.evm.model.ctg14.86::evm.model.ctg14.86	1111039-1112042[-]	gi|915005498|ref|XM_013394304.1|	1585	E:0	Eimeria acervulina hypothetical protein, conserved partial mRNA	.	.	.	.	.	.	.	.	.	.	.	.	.	.	.	.	.	.	.	.	.	.	.	.	.
evm.model.ctg8.85	0.86456	0.808853	Protein.evm.model.ctg8.85::evm.model.ctg8.85	1330353-1331513[-]	gi|915010467|ref|XM_013395699.1|	60.2	E:7e-06	Eimeria acervulina ATP-dependent DNA helicase, putative partial mRNA	.	.	.	.	.	.	.	.	.	.	.	.	PF13176.5	TPR_7	Tetratricopeptide repeat	.	.	.	.	.	.	GO:0005515|protein binding	.	.	.
evm.model.ctg10.121	0.864355	0.980995	Protein.evm.model.ctg10.121::evm.model.ctg10.121	1074880-1076087[+]	gi|915017468|ref|XM_013397797.1|	195	E:5e-46	Eimeria acervulina hypothetical protein, conserved partial mRNA	.	.	.	.	.	.	.	.	.	.	.	.	.	.	.	.	.	.	.	.	.	.	.	.	.
evm.model.ctg16.8	0.864261	0.981996	Protein.evm.model.ctg16.8::evm.model.ctg16.8	236694-237912[-]	gi|915000399|ref|XM_013392756.1|	529	E:2e-146	Eimeria acervulina hypothetical protein, conserved partial mRNA	.	.	.	.	.	.	.	.	.	.	.	.	.	.	.	.	.	.	.	.	.	.	.	.	.
evm.model.ctg2.235	0.864009	0.97715	Protein.evm.model.ctg2.235::evm.model.ctg2.235	2322354-2322726[+]	.	.	.	.	.	.	.	.	.	.	.	.	.	.	.	.	.	.	.	.	.	.	.	.	.	.	.	.	.
evm.model.ctg2.297	0.86399	0.990116	Protein.evm.model.ctg2.297::evm.model.ctg2.297	3056699-3057043[-]	gi|914998521|ref|XM_013392134.1|	630	E:3e-177	Eimeria acervulina hypothetical protein partial mRNA	.	.	.	.	.	.	.	.	.	.	.	.	.	.	.	.	.	.	.	.	.	.	.	.	.
evm.model.ctg10.175	0.863895	0.975839	Protein.evm.model.ctg10.175::evm.model.ctg10.175	1634826-1637356[+]	.	.	.	.	.	.	.	.	.	.	.	.	.	.	.	.	.	.	.	.	.	.	.	.	.	.	.	.	.
evm.model.ctg17.33	0.863379	0.975673	Protein.evm.model.ctg17.33::evm.model.ctg17.33	333467-333899[-]	.	.	.	.	.	.	.	.	.	.	.	.	.	.	.	.	.	.	.	.	.	.	.	.	.	.	.	.	.
evm.model.ctg10.165	0.863193	0.984896	Protein.evm.model.ctg10.165::evm.model.ctg10.165	1505694-1510122[-]	.	.	.	.	.	.	.	.	.	.	.	.	.	.	.	.	.	.	.	.	.	.	.	.	.	.	.	.	.
evm.model.ctg1.595	0.863044	0.977735	Protein.evm.model.ctg1.595::evm.model.ctg1.595	5449782-5453913[-]	gi|914997170|ref|XM_013391710.1|	1101	E:0	Eimeria acervulina hypothetical protein, conserved partial mRNA	.	.	.	.	.	.	.	.	.	.	.	.	.	.	.	.	.	.	.	.	.	.	.	.	.
evm.model.ctg3.175	0.862894	0.973195	Protein.evm.model.ctg3.175::evm.model.ctg3.175	1453585-1454705[-]	gi|914998409|ref|XM_013392097.1|	435	E:4e-118	Eimeria acervulina Chromosome III, complete sequence, related partial mRNA	.	.	.	.	.	.	.	.	.	.	.	.	.	.	.	.	.	.	.	.	.	.	.	.	.
evm.model.ctg1.60	0.862881	0.957259	Protein.evm.model.ctg1.60::evm.model.ctg1.60	638138-641253[-]	gi|915015557|ref|XM_013397203.1|	2697	E:0	Eimeria acervulina hypothetical protein, conserved partial mRNA	.	.	.	.	.	.	.	.	.	.	.	.	PF02178.18	AT_hook	AT hook motif	.	.	.	.	.	.	GO:0003677|DNA binding	.	.	.
evm.model.ctg8.67	0.862878	0.971981	Protein.evm.model.ctg8.67::evm.model.ctg8.67	1100134-1101439[-]	gi|915016546|ref|XM_013397507.1|	926	E:0	Eimeria acervulina hypothetical protein, conserved partial mRNA	.	.	.	.	.	.	.	.	.	.	.	.	.	.	.	.	.	.	.	.	.	.	.	.	.
evm.model.ctg7.100	0.862795	0.968755	Protein.evm.model.ctg7.100::evm.model.ctg7.100	1312603-1318582[-]	gi|915013304|ref|XM_013396497.1|	950	E:0	Eimeria acervulina hypothetical protein partial mRNA	gi|1297752021|ref|XP_023055845.1|	231	E:2e-59	uncharacterized protein LOC111533234 [Piliocolobus tephrosceles]	CRLD2_MOUSE	55.1	E:2e-06	RecName: Full=Cysteine-rich secretory protein LCCL domain-containing 2;^Eukaryota; Metazoa; Chordata; Craniata; Vertebrata; Euteleostomi; Mammalia; Eutheria; Euarchontoglires; Glires; Rodentia; Myomorpha; Muroidea; Muridae; Murinae; Mus; Mus	CRLD2_MOUSE	55.1	E:2e-06	RecName: Full=Cysteine-rich secretory protein LCCL domain-containing 2;^Eukaryota; Metazoa; Chordata; Craniata; Vertebrata; Euteleostomi; Mammalia; Eutheria; Euarchontoglires; Glires; Rodentia; Myomorpha; Muroidea; Muridae; Murinae; Mus; Mus	PF00754.24	F5_F8_type_C	F5/8 type C domain	COG2340	Scp-like extracellular	.	.	.	GO:0030198|extracellular matrix organization;GO:0060325|face morphogenesis;GO:0030324|lung development	GO:0005539|glycosaminoglycan binding;GO:0008201|heparin binding	GO:0070062|extracellular exosome;GO:0005578|proteinaceous extracellular matrix;GO:0030133|transport vesicle	.	.
evm.model.ctg1.488	0.862706	0.990792	Protein.evm.model.ctg1.488::evm.model.ctg1.488	4296222-4298860[+]	gi|915006251|ref|XM_013394537.1|	3526	E:0	Eimeria acervulina hypothetical protein, conserved partial mRNA	.	.	.	.	.	.	.	.	.	.	.	.	.	.	.	.	.	.	.	.	.	.	.	.	.
evm.model.ctg10.117	0.862459	0.98835	Protein.evm.model.ctg10.117::evm.model.ctg10.117	1015296-1017531[-]	gi|915005064|ref|XM_013394169.1|	891	E:0	Eimeria acervulina hypothetical protein, conserved partial mRNA	.	.	.	.	.	.	.	.	.	.	.	.	.	.	.	.	.	.	.	.	.	.	.	.	.
evm.model.ctg5.118	0.862447	0.975238	Protein.evm.model.ctg5.118::evm.model.ctg5.118	1330907-1331164[+]	.	.	.	.	.	.	.	.	.	.	.	.	.	.	.	.	.	.	.	.	.	.	.	.	.	.	.	.	.
evm.model.ctg4.290	0.862267	0.981408	Protein.evm.model.ctg4.290::evm.model.ctg4.290	3320134-3321410[+]	.	.	.	.	.	.	.	.	.	.	.	.	.	.	.	.	.	.	.	.	.	.	.	.	.	.	.	.	.
evm.model.ctg8.30	0.861954	0.98217	Protein.evm.model.ctg8.30::evm.model.ctg8.30	754823-755565[+]	.	.	.	.	.	.	.	.	.	.	.	.	.	.	.	.	.	.	.	.	.	.	.	.	.	.	.	.	.
evm.model.ctg7.35	0.861031	0.988602	Protein.evm.model.ctg7.35::evm.model.ctg7.35	429059-439404[-]	gi|915000173|ref|XM_013392680.1|	462	E:6e-126	Eimeria acervulina hypothetical protein, conserved partial mRNA	.	.	.	.	.	.	.	.	.	.	.	.	.	.	.	.	.	.	.	.	.	.	.	.	.
evm.model.ctg8.25	0.860868	0.971893	Protein.evm.model.ctg8.25::evm.model.ctg8.25	576505-585988[+]	.	.	.	.	.	.	.	.	.	.	.	.	.	.	.	.	.	.	.	.	.	.	.	.	.	.	.	.	.
evm.model.ctg9.134	0.860764	0.876789	Protein.evm.model.ctg9.134::evm.model.ctg9.134	1428010-1431478[+]	gi|915007031|ref|XM_013394754.1|	62.1	E:6e-06	Eimeria acervulina hypothetical protein, conserved partial mRNA	.	.	.	.	.	.	.	.	.	.	.	.	.	.	.	.	.	.	.	.	.	.	.	.	.
evm.model.ctg5.83	0.859792	0.980218	Protein.evm.model.ctg5.83::evm.model.ctg5.83	1032020-1033417[-]	.	.	.	.	gi|1297758003|ref|XP_023056530.1|	144	E:5e-38	uncharacterized protein LOC111534125, partial [Piliocolobus tephrosceles]	.	.	.	.	.	.	.	.	.	.	.	.	.	.	.	.	.	.	.	.	.
evm.model.ctg19.3	0.859782	0.977896	Protein.evm.model.ctg19.3::evm.model.ctg19.3	7188-8029[-]	.	.	.	.	.	.	.	.	.	.	.	.	.	.	.	.	.	.	.	.	.	.	.	.	.	.	.	.	.
evm.model.ctg1.230	0.859681	0.791048	Protein.evm.model.ctg1.230::evm.model.ctg1.230	2182785-2184399[-]	gi|914997569|ref|XM_013391842.1|	992	E:0	Eimeria acervulina transmembrane protein, putative partial mRNA	gi|928073418|ref|XP_013886566.1|	138	E:1e-35	PREDICTED: transmembrane protein 165 [Austrofundulus limnaeus]	TM165_HUMAN	127	E:9e-33	RecName: Full=Transmembrane protein 165;^Eukaryota; Metazoa; Chordata; Craniata; Vertebrata; Euteleostomi; Mammalia; Eutheria; Euarchontoglires; Primates; Haplorrhini; Catarrhini; Hominidae; Homo	TM165_HUMAN	143	E:1e-38	RecName: Full=Transmembrane protein 165;^Eukaryota; Metazoa; Chordata; Craniata; Vertebrata; Euteleostomi; Mammalia; Eutheria; Euarchontoglires; Primates; Haplorrhini; Catarrhini; Hominidae; Homo	PF01169.18	UPF0016	Uncharacterized protein family UPF0016	COG2119	transmembrane protein 165	.	.	.	GO:0006874|cellular calcium ion homeostasis;GO:0032472|Golgi calcium ion transport;GO:0006487|protein N-linked glycosylation;GO:0035751|regulation of lysosomal lumen pH	.	GO:0031901|early endosome membrane;GO:0010008|endosome membrane;GO:0005794|Golgi apparatus;GO:0016021|integral component of membrane;GO:0043231|intracellular membrane-bounded organelle;GO:0031902|late endosome membrane;GO:0005765|lysosomal membrane;GO:0032588|trans-Golgi network membrane	.	.
evm.model.ctg10.59	0.859546	0.913646	Protein.evm.model.ctg10.59::evm.model.ctg10.59	632744-639474[+]	gi|915013894|ref|XM_013396686.1|	3491	E:0	Eimeria acervulina hypothetical protein partial mRNA	.	.	.	.	.	.	.	.	PKD2_DANRE	54.3	E:9e-06	RecName: Full=Polycystin-2 {ECO:0000303|PubMed:16216239};^Eukaryota; Metazoa; Chordata; Craniata; Vertebrata; Euteleostomi; Actinopterygii; Neopterygii; Teleostei; Ostariophysi; Cypriniformes; Cyprinidae; Danio	PF08016.11	PKD_channel	Polycystin cation channel	ENOG410XTGE	Polycystic kidney disease	.	.	.	GO:0070588|calcium ion transmembrane transport;GO:0071277|cellular response to calcium ion;GO:0050982|detection of mechanical stimulus;GO:0061371|determination of heart left/right asymmetry;GO:0007368|determination of left/right symmetry;GO:0009953|dorsal/ventral pattern formation;GO:0003143|embryonic heart tube morphogenesis;GO:0007507|heart development;GO:0003146|heart jogging;GO:0001947|heart …	GO:0005262|calcium channel activity;GO:0005509|calcium ion binding;GO:0015271|outward rectifier potassium channel activity	GO:0016324|apical plasma membrane;GO:0016323|basolateral plasma membrane;GO:0005929|cilium;GO:0030659|cytoplasmic vesicle membrane;GO:0005856|cytoskeleton;GO:0005783|endoplasmic reticulum;GO:0016021|integral component of membrane;GO:0016328|lateral plasma membrane;GO:0042383|sarcolemma;GO:0030017|sarcomere;GO:0033017|sarcoplasmic reticulum membrane	K04986|PKD2; polycystin 2	.
evm.model.ctg4.134	0.859405	0.946127	Protein.evm.model.ctg4.134::evm.model.ctg4.134	1456878-1458005[+]	gi|915017379|ref|XM_013397768.1|	1373	E:0	Eimeria acervulina zinc finger (CHY type) protein, putative partial mRNA	.	.	.	.	.	.	.	.	.	.	.	.	.	.	.	.	.	.	.	.	.	.	.	.	.
evm.model.ctg7.76	0.859164	0.964803	Protein.evm.model.ctg7.76::evm.model.ctg7.76	1078179-1080705[+]	gi|915015064|ref|XM_013397041.1|	150	E:1e-32	Eimeria acervulina hypothetical protein, conserved partial mRNA	.	.	.	.	.	.	.	.	.	.	.	.	.	.	.	.	.	.	.	.	.	.	.	.	.
evm.model.ctg2.462	0.85879	0.986177	Protein.evm.model.ctg2.462::evm.model.ctg2.462	4635145-4635942[-]	gi|915003387|ref|XM_013393628.1|	1386	E:0	Eimeria acervulina hypothetical protein, conserved partial mRNA	.	.	.	.	.	.	.	.	.	.	.	.	.	.	.	.	.	.	.	.	.	.	.	.	.
evm.model.ctg15.97	0.858749	0.968871	Protein.evm.model.ctg15.97::evm.model.ctg15.97	1011225-1019163[-]	.	.	.	.	.	.	.	.	.	.	.	.	.	.	.	.	.	.	.	.	.	.	.	.	.	.	.	.	.
evm.model.ctg11.11	0.858529	0.988106	Protein.evm.model.ctg11.11::evm.model.ctg11.11	217518-220988[-]	gi|915003604|ref|XM_013393700.1|	1557	E:0	Eimeria acervulina hypothetical protein, conserved partial mRNA	.	.	.	.	.	.	.	.	.	.	.	.	.	.	.	.	.	.	.	.	.	.	.	.	.
evm.model.ctg2.231	0.857654	0.976384	Protein.evm.model.ctg2.231::evm.model.ctg2.231	2273404-2273925[+]	.	.	.	.	.	.	.	.	.	.	.	.	.	.	.	.	.	.	.	.	.	.	.	.	.	.	.	.	.
evm.model.ctg3.194	0.857432	0.957552	Protein.evm.model.ctg3.194::evm.model.ctg3.194	1594599-1596068[-]	gi|914998433|ref|XM_013392105.1|	2710	E:0	Eimeria acervulina hypothetical protein, conserved partial mRNA	.	.	.	.	.	.	.	.	.	.	.	.	.	.	.	.	.	.	.	.	.	.	.	.	.
evm.model.ctg5.263	0.857095	0.991283	Protein.evm.model.ctg5.263::evm.model.ctg5.263	2774272-2776905[+]	gi|914999546|ref|XM_013392476.1|	4759	E:0	Eimeria acervulina hypothetical protein, conserved partial mRNA	.	.	.	.	.	.	.	.	.	.	.	.	.	.	.	.	.	.	.	.	.	.	.	.	.
evm.model.ctg2.229	0.857069	0.956708	Protein.evm.model.ctg2.229::evm.model.ctg2.229	2270786-2271342[+]	.	.	.	.	.	.	.	.	.	.	.	.	.	.	.	.	.	.	.	.	.	.	.	.	.	.	.	.	.
evm.model.ctg13.32	0.856713	0.966859	Protein.evm.model.ctg13.32::evm.model.ctg13.32	449642-454519[+]	gi|915000465|ref|XM_013392778.1|	1432	E:0	Eimeria acervulina guanylate binding protein, putative partial mRNA	gi|1042313726|ref|XP_017350932.1|	49.3	E:8e-06	PREDICTED: guanylate-binding protein 1-like isoform X1 [Ictalurus punctatus]	.	.	.	.	.	.	.	.	PF02263.18	GBP	Guanylate-binding protein, N-terminal domain	.	.	.	.	.	.	GO:0003924|GTPase activity;GO:0005525|GTP binding	.	.	.
evm.model.ctg11.89	0.856387	0.970976	Protein.evm.model.ctg11.89::evm.model.ctg11.89	994376-996657[+]	gi|915004453|ref|XM_013393982.1|	206	E:4e-49	Eimeria acervulina hypothetical protein partial mRNA	.	.	.	.	.	.	.	.	.	.	.	.	PF03815.18	LCCL	LCCL domain	.	.	.	.	.	.	.	.	.	.
evm.model.ctg5.196	0.85638	0.983496	Protein.evm.model.ctg5.196::evm.model.ctg5.196	1908939-1911274[-]	gi|914995256|ref|XM_013391124.1|	1201	E:0	Eimeria acervulina hypothetical protein, conserved partial mRNA	.	.	.	.	.	.	.	.	.	.	.	.	.	.	.	.	.	.	.	.	.	.	.	.	.
evm.model.ctg6.210	0.85586	0.989253	Protein.evm.model.ctg6.210::evm.model.ctg6.210	2446698-2453998[-]	gi|914996256|ref|XM_013391445.1|	409	E:5e-110	Eimeria acervulina X-Pro dipeptidyl-peptidase domain-containing protein, putative partial mRNA	.	.	.	.	.	.	.	.	.	.	.	.	PF02129.17	Peptidase_S15	X-Pro dipeptidyl-peptidase (S15 family)	.	.	.	.	.	.	GO:0016787|hydrolase activity	.	.	.
evm.model.ctg7.95	0.855587	0.988784	Protein.evm.model.ctg7.95::evm.model.ctg7.95	1232548-1232868[+]	.	.	.	.	.	.	.	.	.	.	.	.	.	.	.	.	.	.	.	.	.	.	.	.	.	.	.	.	.
evm.model.ctg8.144	0.855496	0.97778	Protein.evm.model.ctg8.144::evm.model.ctg8.144	2019729-2021022[-]	gi|915004883|ref|XM_013394109.1|	348	E:3e-92	Eimeria acervulina hypothetical protein, conserved partial mRNA	.	.	.	.	.	.	.	.	.	.	.	.	.	.	.	.	.	.	.	.	.	.	.	.	.
evm.model.ctg1.199	0.855249	0.989616	Protein.evm.model.ctg1.199::evm.model.ctg1.199	1853740-1855659[+]	gi|914995247|ref|XM_013391121.1|	3474	E:0	Eimeria acervulina hypothetical protein, conserved partial mRNA	.	.	.	.	.	.	.	.	.	.	.	.	.	.	.	.	.	.	.	.	.	.	.	.	.
evm.model.ctg3.101	0.855196	0.974583	Protein.evm.model.ctg3.101::evm.model.ctg3.101	860637-860819[+]	.	.	.	.	.	.	.	.	.	.	.	.	.	.	.	.	.	.	.	.	.	.	.	.	.	.	.	.	.
evm.model.ctg3.415	0.855	0.974201	Protein.evm.model.ctg3.415::evm.model.ctg3.415	3642815-3655273[-]	gi|915008752|ref|XM_013395229.1|	1157	E:0	Eimeria acervulina hypothetical protein partial mRNA	.	.	.	.	.	.	.	.	.	.	.	.	.	.	.	.	.	.	.	.	.	.	.	.	.
evm.model.ctg9.98	0.854806	0.990714	Protein.evm.model.ctg9.98::evm.model.ctg9.98	984233-995033[+]	gi|915009240|ref|XM_013395362.1|	18700	E:0	Eimeria acervulina hypothetical protein, conserved partial mRNA	.	.	.	.	.	.	.	.	.	.	.	.	.	.	.	.	.	.	.	.	.	.	.	.	.
evm.model.ctg9.225	0.854695	0.967365	Protein.evm.model.ctg9.225::evm.model.ctg9.225	2231758-2232089[-]	.	.	.	.	.	.	.	.	.	.	.	.	.	.	.	.	.	.	.	.	.	.	.	.	.	.	.	.	.
evm.model.ctg6.166	0.852529	0.985808	Protein.evm.model.ctg6.166::evm.model.ctg6.166	1746885-1748940[+]	gi|915002501|ref|XM_013393355.1|	1347	E:0	Eimeria acervulina hypothetical protein, conserved partial mRNA	gi|1348559176|ref|XP_023973554.1|	454	E:1e-149	uncharacterized protein LOC112062831 [Physeter catodon]	.	.	.	.	.	.	.	.	PF07690.15	MFS_1	Major Facilitator Superfamily	.	.	.	.	.	GO:0055085|transmembrane transport	.	GO:0016021|integral component of membrane	.	.
evm.model.ctg6.121	0.852031	0.988609	Protein.evm.model.ctg6.121::evm.model.ctg6.121	1373276-1374159[-]	.	.	.	.	.	.	.	.	.	.	.	.	.	.	.	.	.	.	.	.	.	.	.	.	.	.	.	.	.
evm.model.ctg4.261	0.851965	0.991863	Protein.evm.model.ctg4.261::evm.model.ctg4.261	2809628-2809858[-]	.	.	.	.	gi|1348559516|ref|XP_023973612.1|	67.4	E:3e-11	LOW QUALITY PROTEIN: peroxisomal acyl-coenzyme A oxidase 1-like, partial [Physeter catodon]	.	.	.	.	.	.	.	.	PF14749.5	Acyl-CoA_ox_N	Acyl-coenzyme A oxidase N-terminal	.	.	.	.	.	.	.	.	.	.
evm.model.ctg1.503	0.851513	0.990627	Protein.evm.model.ctg1.503::evm.model.ctg1.503	4543615-4545684[-]	gi|915016475|ref|XM_013397484.1|	3823	E:0	Eimeria acervulina hypothetical protein, conserved partial mRNA	.	.	.	.	.	.	.	.	.	.	.	.	.	.	.	.	.	.	.	.	.	.	.	.	.
evm.model.ctg1.120	0.851438	0.990243	Protein.evm.model.ctg1.120::evm.model.ctg1.120	1136091-1136369[+]	.	.	.	.	.	.	.	.	.	.	.	.	.	.	.	.	.	.	.	.	.	.	.	.	.	.	.	.	.
evm.model.ctg3.102	0.851324	0.981431	Protein.evm.model.ctg3.102::evm.model.ctg3.102	860947-861354[+]	.	.	.	.	.	.	.	.	.	.	.	.	.	.	.	.	.	.	.	.	.	.	.	.	.	.	.	.	.
evm.model.ctg3.78	0.850774	0.799945	Protein.evm.model.ctg3.78::evm.model.ctg3.78	723746-724276[-]	gi|915007071|ref|XM_013394765.1|	911	E:0	Eimeria acervulina hypothetical protein, conserved partial mRNA	.	.	.	.	.	.	.	.	.	.	.	.	PF04791.15	LMBR1	LMBR1-like membrane protein	.	.	.	.	.	.	.	.	.	.
evm.model.ctg6.183	0.85049	0.97419	Protein.evm.model.ctg6.183::evm.model.ctg6.183	2001609-2002165[+]	.	.	.	.	.	.	.	.	.	.	.	.	.	.	.	.	.	.	.	.	.	.	.	.	.	.	.	.	.
evm.model.ctg4.137	0.850354	0.927728	Protein.evm.model.ctg4.137::evm.model.ctg4.137	1474712-1476840[+]	gi|915017389|ref|XM_013397771.1|	1223	E:0	Eimeria acervulina CRAL/TRIO domain-containing protein, putative partial mRNA	gi|1124040438|ref|XP_019578307.1|	119	E:1e-26	PREDICTED: LOW QUALITY PROTEIN: random slug protein 5-like [Rhinolophus sinicus]	YJX4_SCHPO	98.2	E:6e-20	RecName: Full=CRAL-TRIO domain-containing protein C23B6.04c;^Eukaryota; Fungi; Dikarya; Ascomycota; Taphrinomycotina; Schizosaccharomycetes; Schizosaccharomycetales; Schizosaccharomycetaceae; Schizosaccharomyces	YJX4_SCHPO	112	E:2e-24	RecName: Full=CRAL-TRIO domain-containing protein C23B6.04c;^Eukaryota; Fungi; Dikarya; Ascomycota; Taphrinomycotina; Schizosaccharomycetes; Schizosaccharomycetales; Schizosaccharomycetaceae; Schizosaccharomyces	PF00650.19	CRAL_TRIO	CRAL/TRIO domain	.	.	.	.	.	GO:0006696|ergosterol biosynthetic process;GO:0015914|phospholipid transport	GO:0008526|phosphatidylinositol transporter activity	GO:0005886|plasma membrane;GO:0005628|prospore membrane	.	.
evm.model.ctg4.36	0.849889	0.986172	Protein.evm.model.ctg4.36::evm.model.ctg4.36	531363-531557[-]	.	.	.	.	.	.	.	.	.	.	.	.	.	.	.	.	.	.	.	.	.	.	.	.	.	.	.	.	.
evm.model.ctg10.34	0.849833	0.935344	Protein.evm.model.ctg10.34::evm.model.ctg10.34	350453-357801[+]	gi|914996877|ref|XM_013391627.1|	7963	E:0	Eimeria acervulina kinesin motor domain-containing protein, putative partial mRNA	.	.	.	.	.	.	.	.	.	.	.	.	.	.	.	.	.	.	.	.	.	.	.	.	.
evm.model.ctg5.29	0.849472	0.991524	Protein.evm.model.ctg5.29::evm.model.ctg5.29	541220-542132[-]	.	.	.	.	.	.	.	.	.	.	.	.	.	.	.	.	.	.	.	.	.	.	.	.	.	.	.	.	.
evm.model.ctg1.186	0.849379	0.992846	Protein.evm.model.ctg1.186::evm.model.ctg1.186	1638776-1643207[-]	gi|915001502|ref|XM_013393047.1|	4381	E:0	Eimeria acervulina hypothetical protein, conserved partial mRNA	.	.	.	.	.	.	.	.	.	.	.	.	.	.	.	.	.	.	.	.	.	.	.	.	.
evm.model.ctg1.264	0.849197	0.528168	Protein.evm.model.ctg1.264::evm.model.ctg1.264	2435915-2439495[+]	gi|915016055|ref|XM_013397355.1|	5952	E:0	Eimeria acervulina hypothetical protein, conserved partial mRNA	.	.	.	.	.	.	.	.	.	.	.	.	.	.	.	.	.	.	.	.	.	.	.	.	.
evm.model.ctg4.291	0.84914	0.992115	Protein.evm.model.ctg4.291::evm.model.ctg4.291	3346797-3348740[-]	gi|915002339|ref|XM_013393301.1|	2207	E:0	Eimeria acervulina hypothetical protein partial mRNA	gi|1348559584|ref|XP_023973620.1|	155	E:8e-38	uncharacterized protein LOC112062909 [Physeter catodon]	THES_BACSJ	87.4	E:4e-17	RecName: Full=Thermophilic serine proteinase;^Bacteria; Firmicutes; Bacilli; Bacillales; Bacillaceae; Bacillus	THES_BACSJ	87.4	E:5e-17	RecName: Full=Thermophilic serine proteinase;^Bacteria; Firmicutes; Bacilli; Bacillales; Bacillaceae; Bacillus	PF00082.21	Peptidase_S8	Subtilase family	.	.	.	.	.	GO:0006508|proteolysis	GO:0046872|metal ion binding;GO:0004252|serine-type endopeptidase activityGO:0004252|serine-type endopeptidase activity	GO:0005576|extracellular region	.	.
evm.model.ctg3.336	0.849111	0.988485	Protein.evm.model.ctg3.336::evm.model.ctg3.336	2966194-2967618[-]	gi|914997003|ref|XM_013391660.1|	207	E:5e-50	Eimeria acervulina hypothetical protein, conserved partial mRNA	.	.	.	.	.	.	.	.	.	.	.	.	.	.	.	.	.	.	.	.	.	.	.	.	.
evm.model.ctg9.174	0.848489	0.978171	Protein.evm.model.ctg9.174::evm.model.ctg9.174	1809069-1814378[+]	.	.	.	.	.	.	.	.	.	.	.	.	.	.	.	.	.	.	.	.	.	.	.	.	.	.	.	.	.
evm.model.ctg15.106	0.847745	0.992179	Protein.evm.model.ctg15.106::evm.model.ctg15.106	1248152-1251312[+]	gi|915005888|ref|XM_013394416.1|	372	E:3e-99	Eimeria acervulina zinc finger (CCCH type) protein, putative partial mRNA	.	.	.	.	.	.	.	.	.	.	.	.	.	.	.	.	.	.	.	.	.	.	.	.	.
evm.model.ctg6.311	0.847327	0.868776	Protein.evm.model.ctg6.311::evm.model.ctg6.311	3257660-3260488[-]	gi|915007250|ref|XM_013394814.1|	5118	E:0	Eimeria acervulina hypothetical protein, conserved partial mRNA	.	.	.	.	.	.	.	.	.	.	.	.	.	.	.	.	.	.	.	.	.	.	.	.	.
evm.model.ctg12.61	0.847268	0.990017	Protein.evm.model.ctg12.61::evm.model.ctg12.61	542711-545911[+]	gi|915007990|ref|XM_013395018.1|	527	E:5e-146	Eimeria acervulina CAM kinase, CDPK family CAM kinase TgTPK5, putative partial mRNA	.	.	.	.	.	.	.	.	.	.	.	.	PF13202.5	EF-hand_5	EF hand	.	.	.	.	.	.	GO:0005509|calcium ion binding	.	.	.
evm.model.ctg9.113	0.847236	0.989149	Protein.evm.model.ctg9.113::evm.model.ctg9.113	1244279-1248708[-]	.	.	.	.	.	.	.	.	.	.	.	.	.	.	.	.	.	.	.	.	.	.	.	.	.	.	.	.	.
evm.model.ctg8.71	0.846997	0.987561	Protein.evm.model.ctg8.71::evm.model.ctg8.71	1136610-1146378[+]	gi|915013287|ref|XM_013396491.1|	333	E:8e-88	Eimeria acervulina hypothetical protein, conserved partial mRNA	.	.	.	.	.	.	.	.	.	.	.	.	.	.	.	.	.	.	.	.	.	.	.	.	.
evm.model.ctg7.266	0.84576	0.990714	Protein.evm.model.ctg7.266::evm.model.ctg7.266	2992975-2993286[-]	.	.	.	.	.	.	.	.	.	.	.	.	.	.	.	.	.	.	.	.	.	.	.	.	.	.	.	.	.
evm.model.ctg7.94	0.845754	0.991397	Protein.evm.model.ctg7.94::evm.model.ctg7.94	1229464-1232376[-]	gi|915000889|ref|XM_013392889.1|	4626	E:0	Eimeria acervulina Patched family domain containing protein, putative partial mRNA	gi|510860637|gb|EPB76089.1|	84.7	E:7e-14	putative RepA leader peptide Tap [Ancylostoma ceylanicum]	PTR9_CAEEL	78.6	E:2e-13	RecName: Full=Patched-related protein 9;^Eukaryota; Metazoa; Ecdysozoa; Nematoda; Chromadorea; Rhabditida; Rhabditoidea; Rhabditidae; Peloderinae; Caenorhabditis	PTHD3_MOUSE	109	E:4e-23	RecName: Full=Patched domain-containing protein 3;^Eukaryota; Metazoa; Chordata; Craniata; Vertebrata; Euteleostomi; Mammalia; Eutheria; Euarchontoglires; Glires; Rodentia; Myomorpha; Muroidea; Muridae; Murinae; Mus; Mus	PF02460.17	Patched	Patched family	ENOG410XRZ4	patched domain containing	.	.	.	.	.	GO:0016021|integral component of membrane;GO:0097225|sperm midpieceGO:0016021|integral component of membrane	.	.
evm.model.ctg6.284	0.845314	0.990112	Protein.evm.model.ctg6.284::evm.model.ctg6.284	2998142-3003907[-]	gi|915010261|ref|XM_013395642.1|	2045	E:0	Eimeria acervulina rhoptry neck protein 2, putative partial mRNA	gi|1348558969|ref|XP_023973521.1|	177	E:2e-43	rhoptry neck protein 2-like [Physeter catodon]	RON2_TOXGM	191	E:2e-49	RecName: Full=Rhoptry neck protein 2;^Eukaryota; Alveolata; Apicomplexa; Conoidasida; Coccidia; Eucoccidiorida; Eimeriorina; Sarcocystidae; Toxoplasma	RON2_TOXGM	228	E:1e-61	RecName: Full=Rhoptry neck protein 2;^Eukaryota; Alveolata; Apicomplexa; Conoidasida; Coccidia; Eucoccidiorida; Eimeriorina; Sarcocystidae; Toxoplasma	.	.	.	.	.	.	.	.	.	.	GO:0005737|cytoplasm;GO:0005576|extracellular region;GO:0020002|host cell plasma membrane;GO:0016021|integral component of membrane	.	.
evm.model.ctg2.183	0.845232	0.980657	Protein.evm.model.ctg2.183::evm.model.ctg2.183	1703028-1706524[+]	gi|915009957|ref|XM_013395558.1|	1125	E:0	Eimeria acervulina hypothetical protein, conserved partial mRNA	.	.	.	.	.	.	.	.	.	.	.	.	.	.	.	.	.	.	.	.	.	.	.	.	.
evm.model.ctg1.494	0.844694	0.988604	Protein.evm.model.ctg1.494::evm.model.ctg1.494	4384720-4392241[-]	.	.	.	.	.	.	.	.	.	.	.	.	.	.	.	.	.	.	.	.	.	.	.	.	.	.	.	.	.
evm.model.ctg1.32	0.844522	0.984038	Protein.evm.model.ctg1.32::evm.model.ctg1.32	361691-361948[+]	.	.	.	.	.	.	.	.	.	.	.	.	.	.	.	.	.	.	.	.	.	.	.	.	.	.	.	.	.
evm.model.ctg9.29	0.843894	0.963397	Protein.evm.model.ctg9.29::evm.model.ctg9.29	447975-448460[+]	.	.	.	.	.	.	.	.	.	.	.	.	.	.	.	.	.	.	.	.	.	.	.	.	.	.	.	.	.
evm.model.ctg4.21	0.84345	0.918302	Protein.evm.model.ctg4.21::evm.model.ctg4.21	244551-247128[-]	.	.	.	.	.	.	.	.	.	.	.	.	.	.	.	.	.	.	.	.	.	.	.	.	.	.	.	.	.
evm.model.ctg15.103	0.843329	0.972644	Protein.evm.model.ctg15.103::evm.model.ctg15.103	1133132-1139398[-]	gi|915010039|ref|XM_013395581.1|	1306	E:0	Eimeria acervulina hypothetical protein, conserved partial mRNA	gi|1011563602|gb|KYO19627.1|	303	E:9e-90	putative ATP-dependent DNA helicase HFM1 isoform B [Alligator mississippiensis]	HFM1_XENTR	296	E:5e-86	RecName: Full=Probable ATP-dependent DNA helicase HFM1;^Eukaryota; Metazoa; Chordata; Craniata; Vertebrata; Euteleostomi; Amphibia; Batrachia; Anura; Pipoidea; Pipidae; Xenopodinae; Xenopus; Silurana	HFM1_HUMAN	310	E:2e-90	RecName: Full=Probable ATP-dependent DNA helicase HFM1;^Eukaryota; Metazoa; Chordata; Craniata; Vertebrata; Euteleostomi; Mammalia; Eutheria; Euarchontoglires; Primates; Haplorrhini; Catarrhini; Hominidae; Homo	PF00270.28	DEAD	DEAD/DEAH box helicase	COG1204	helicase	.	.	.	GO:0000712|resolution of meiotic recombination intermediates;GO:0010501|RNA secondary structure unwinding	GO:0005524|ATP binding;GO:0004004|ATP-dependent RNA helicase activity;GO:0003676|nucleic acid bindingGO:0003676|nucleic acid binding;GO:0005524|ATP binding	GO:0005737|cytoplasm;GO:0005730|nucleolus	K15271|HFM1, MER3; ATP-dependent DNA helicase HFM1/MER3 [EC:3.6.4.12]	.
evm.model.ctg14.85	0.842848	0.990987	Protein.evm.model.ctg14.85::evm.model.ctg14.85	1106667-1110542[-]	gi|915005498|ref|XM_013394304.1|	7158	E:0	Eimeria acervulina hypothetical protein, conserved partial mRNA	.	.	.	.	.	.	.	.	.	.	.	.	.	.	.	.	.	.	.	.	.	.	.	.	.
evm.model.ctg8.98	0.842686	0.788255	Protein.evm.model.ctg8.98::evm.model.ctg8.98	1427379-1429235[+]	gi|915012766|ref|XM_013396333.1|	1168	E:0	Eimeria acervulina hypothetical protein, conserved partial mRNA	gi|759070315|ref|XP_011344731.1|	159	E:9e-45	PREDICTED: vesicle-associated membrane protein 7 isoform X2 [Ooceraea biroi]	VAM7B_DICDI	173	E:4e-51	RecName: Full=Vesicle-associated membrane protein 7B;^Eukaryota; Amoebozoa; Mycetozoa; Dictyosteliida; Dictyostelium	VAM7B_DICDI	173	E:4e-51	RecName: Full=Vesicle-associated membrane protein 7B;^Eukaryota; Amoebozoa; Mycetozoa; Dictyosteliida; Dictyostelium	PF13774.5	Longin	Regulated-SNARE-like domain	COG5143	Vesicle-associated membrane protein	.	.	.	GO:0008333|endosome to lysosome transport;GO:0006887|exocytosis;GO:0015031|protein transport;GO:0006906|vesicle fusionGO:0016192|vesicle-mediated transport	GO:0005484|SNAP receptor activity;GO:0000149|SNARE binding	GO:0000331|contractile vacuole;GO:0005789|endoplasmic reticulum membrane;GO:0005768|endosome;GO:0005794|Golgi apparatus;GO:0016021|integral component of membrane;GO:0031902|late endosome membrane;GO:0005765|lysosomal membrane;GO:0030670|phagocytic vesicle membrane;GO:0031201|SNARE complex;GO:0030658|transport vesicle membraneGO:0016021|integral component of membrane	K08515|VAMP7; vesicle-associated membrane protein 7	map04130|SNARE interactions in vesicular transport
evm.model.ctg11.52	0.841896	0.887909	Protein.evm.model.ctg11.52::evm.model.ctg11.52	589843-595351[-]	gi|915142143|ref|XM_013482253.1|	1315	E:0	Eimeria maxima dynamin-like protein, putative partial mRNA	gi|966646730|gb|KTF81640.1|	502	E:2e-166	hypothetical protein cypCar_00024901 [Cyprinus carpio]	DNM1L_DANRE	479	E:2e-158	RecName: Full=Dynamin-1-like protein;^Eukaryota; Metazoa; Chordata; Craniata; Vertebrata; Euteleostomi; Actinopterygii; Neopterygii; Teleostei; Ostariophysi; Cypriniformes; Cyprinidae; Danio	DNM1L_DANRE	508	E:8e-170	RecName: Full=Dynamin-1-like protein;^Eukaryota; Metazoa; Chordata; Craniata; Vertebrata; Euteleostomi; Actinopterygii; Neopterygii; Teleostei; Ostariophysi; Cypriniformes; Cyprinidae; Danio	PF01926.22	MMR_HSR1	50S ribosome-binding GTPase	COG0699	Dynamin family	.	.	.	GO:0003374|dynamin family protein polymerization involved in mitochondrial fission;GO:0061025|membrane fusion;GO:0000266|mitochondrial fission;GO:0016559|peroxisome fission;GO:0051259|protein oligomerization	GO:0005525|GTP binding;GO:0003924|GTPase activity;GO:0008289|lipid binding;GO:0008017|microtubule binding;GO:0042803|protein homodimerization activityGO:0005525|GTP binding;GO:0003924|GTPase activity	GO:0030054|cell junction;GO:0005905|clathrin-coated pit;GO:0005829|cytosol;GO:0005794|Golgi apparatus;GO:0031966|mitochondrial membrane;GO:0005741|mitochondrial outer membrane;GO:0005739|mitochondrion;GO:0005777|peroxisome;GO:0030672|synaptic vesicle membrane	K17065|DNM1L; dynamin 1-like protein [EC:3.6.5.5]	map04668|TNF signaling pathway
evm.model.ctg15.88	0.84166	0.989776	Protein.evm.model.ctg15.88::evm.model.ctg15.88	788538-789275[-]	gi|915011658|ref|XM_013396026.1|	99	E:2e-17	Eimeria acervulina hypothetical protein, conserved partial mRNA	.	.	.	.	.	.	.	.	.	.	.	.	.	.	.	.	.	.	.	.	.	.	.	.	.
evm.model.ctg10.185	0.841368	0.987604	Protein.evm.model.ctg10.185::evm.model.ctg10.185	1890533-1898568[+]	gi|915016561|ref|XM_013397512.1|	806	E:0	Eimeria acervulina hypothetical protein, conserved partial mRNA	.	.	.	.	.	.	.	.	HBPL1_ARATH	52.8	E:4e-07	RecName: Full=Heme-binding-like protein At3g10130, chloroplastic;^Eukaryota; Viridiplantae; Streptophyta; Embryophyta; Tracheophyta; Spermatophyta; Magnoliophyta; eudicotyledons; Gunneridae; Pentapetalae; rosids; malvids; Brassicales; Brassicaceae; Camelineae; Arabidopsis	PF04832.11	SOUL	SOUL heme-binding protein	ENOG4111QRP	SOUL heme-binding protein	.	.	.	.	.	GO:0009507|chloroplast;GO:0009535|chloroplast thylakoid membrane;GO:0010287|plastoglobule	.	.
evm.model.ctg9.87	0.840825	0.953162	Protein.evm.model.ctg9.87::evm.model.ctg9.87	951255-953585[+]	gi|915015737|ref|XM_013397262.1|	1290	E:0	Eimeria acervulina pantothenate kinase, putative partial mRNA	gi|1009532702|ref|XP_015903449.1|	116	E:9e-27	pantothenate kinase 3 isoform X1 [Parasteatoda tepidariorum]	PANK2_ORYSJ	128	E:1e-31	RecName: Full=Pantothenate kinase 2;^Eukaryota; Viridiplantae; Streptophyta; Embryophyta; Tracheophyta; Spermatophyta; Magnoliophyta; Liliopsida; Poales; Poaceae; BOP clade; Oryzoideae; Oryzeae; Oryzinae; Oryza	PANK2_ORYSJ	126	E:7e-31	RecName: Full=Pantothenate kinase 2;^Eukaryota; Viridiplantae; Streptophyta; Embryophyta; Tracheophyta; Spermatophyta; Magnoliophyta; Liliopsida; Poales; Poaceae; BOP clade; Oryzoideae; Oryzeae; Oryzinae; Oryza	PF03630.13	Fumble	Fumble	COG5146	PaNtothenate Kinase	.	.	.	GO:0015937|coenzyme A biosynthetic processGO:0015937|coenzyme A biosynthetic process	GO:0005524|ATP binding;GO:0004594|pantothenate kinase activityGO:0004594|pantothenate kinase activity;GO:0005524|ATP binding	.	K09680|coaW; type II pantothenate kinase [EC:2.7.1.33]	map01100|Metabolic pathways;map00770|Pantothenate and CoA biosynthesis
evm.model.ctg3.337	0.840743	0.991821	Protein.evm.model.ctg3.337::evm.model.ctg3.337	2967991-2968985[-]	.	.	.	.	.	.	.	.	.	.	.	.	.	.	.	.	.	.	.	.	.	.	.	.	.	.	.	.	.
evm.model.ctg3.319	0.84021	0.934203	Protein.evm.model.ctg3.319::evm.model.ctg3.319	2793101-2796027[+]	gi|915138389|ref|XM_013481491.1|	1066	E:0	Eimeria maxima protein phosphatase methylesterase 1, putative partial mRNA	gi|1376144724|ref|XP_024506373.1|	163	E:1e-42	Protein phosphatase methylesterase 1 [Strongyloides ratti]	PPME1_DICDI	162	E:6e-44	RecName: Full=Probable protein phosphatase methylesterase 1;^Eukaryota; Amoebozoa; Mycetozoa; Dictyosteliida; Dictyostelium	PPME1_RAT	189	E:5e-53	RecName: Full=Protein phosphatase methylesterase 1;^Eukaryota; Metazoa; Chordata; Craniata; Vertebrata; Euteleostomi; Mammalia; Eutheria; Euarchontoglires; Glires; Rodentia; Myomorpha; Muroidea; Muridae; Murinae; Rattus	PF00561.19	Abhydrolase_1	alpha/beta hydrolase fold	COG0596	Alpha beta hydrolase	.	.	.	GO:0006482|protein demethylation;GO:0002028|regulation of sodium ion transport	GO:0045296|cadherin binding;GO:0051722|protein C-terminal methylesterase activity;GO:0019901|protein kinase binding;GO:0051723|protein methylesterase activity;GO:0051721|protein phosphatase 2A binding;GO:0019888|protein phosphatase regulator activity	.	K13617|PPME1; protein phosphatase methylesterase 1 [EC:3.1.1.89]	.
evm.model.ctg9.200	0.840094	0.99012	Protein.evm.model.ctg9.200::evm.model.ctg9.200	2055305-2058290[-]	gi|914996455|ref|XM_013391514.1|	1596	E:0	Eimeria acervulina LCCL domain-containing protein / F5/8 type C domain-containing protein, putative partial mRNA	gi|1297752021|ref|XP_023055845.1|	327	E:3e-95	uncharacterized protein LOC111533234 [Piliocolobus tephrosceles]	.	.	.	.	.	.	.	.	PF00652.21	Ricin_B_lectin	Ricin-type beta-trefoil lectin domain	.	.	.	.	.	.	.	.	.	.
evm.model.ctg4.161	0.839947	0.939834	Protein.evm.model.ctg4.161::evm.model.ctg4.161	1757142-1757441[-]	gi|915009542|ref|XM_013395444.1|	549	E:6e-153	Eimeria acervulina zinc finger (C3HC4 type) / FHA domain-containing protein, putative partial mRNA	.	.	.	.	.	.	.	.	.	.	.	.	.	.	.	.	.	.	.	.	.	.	.	.	.
evm.model.ctg2.304	0.839792	0.872038	Protein.evm.model.ctg2.304::evm.model.ctg2.304	3142850-3147963[-]	gi|915013105|ref|XM_013396431.1|	285	E:3e-73	Eimeria acervulina TBC domain-containing protein, putative partial mRNA	.	.	.	.	.	.	.	.	.	.	.	.	.	.	.	.	.	.	.	.	.	.	.	.	.
evm.model.ctg2.375	0.839112	0.92863	Protein.evm.model.ctg2.375::evm.model.ctg2.375	3688751-3691698[+]	gi|915004690|ref|XM_013394055.1|	2682	E:0	Eimeria acervulina adaptin N terminal region domain-containing protein, putative partial mRNA	gi|987942293|ref|XP_015418274.1|	102	E:2e-20	PREDICTED: AP-3 complex subunit beta-2-like [Myotis davidii]	AP3B2_MOUSE	100	E:2e-20	RecName: Full=AP-3 complex subunit beta-2;^Eukaryota; Metazoa; Chordata; Craniata; Vertebrata; Euteleostomi; Mammalia; Eutheria; Euarchontoglires; Glires; Rodentia; Myomorpha; Muroidea; Muridae; Murinae; Mus; Mus	AP3B_DICDI	129	E:3e-29	RecName: Full=AP-3 complex subunit beta;^Eukaryota; Amoebozoa; Mycetozoa; Dictyosteliida; Dictyostelium	PF01602.19	Adaptin_N	Adaptin N terminal region	COG5096	The coatomer is a cytosolic protein complex that binds to dilysine motifs and reversibly associates with Golgi non- clathrin-coated vesicles, which further mediate biosynthetic protein transport from the ER, via the Golgi up to the trans Golgi network. Coatomer complex is required for budding from Golgi membranes, and is essential for the retrograde Golgi-to-ER transport of dilysine-tagged protei…	.	.	.	GO:0006886|intracellular protein transport;GO:0016192|vesicle-mediated transportGO:0006886|intracellular protein transport;GO:0016192|vesicle-mediated transport	.	GO:0030123|AP-3 adaptor complex;GO:0010008|endosome membraneGO:0030117|membrane coat	K12397|AP3B; AP-3 complex subunit beta	map04142|Lysosome
evm.model.ctg8.31	0.838251	0.96328	Protein.evm.model.ctg8.31::evm.model.ctg8.31	756098-756864[+]	.	.	.	.	.	.	.	.	.	.	.	.	.	.	.	.	.	.	.	.	.	.	.	.	.	.	.	.	.
evm.model.ctg3.283	0.837852	0.98785	Protein.evm.model.ctg3.283::evm.model.ctg3.283	2411607-2412527[+]	gi|914996025|ref|XM_013391367.1|	1513	E:0	Eimeria acervulina sugar permease, putative partial mRNA	.	.	.	.	.	.	.	.	.	.	.	.	.	.	.	.	.	.	.	.	.	.	.	.	.
evm.model.ctg1.610	0.83776	0.807741	Protein.evm.model.ctg1.610::evm.model.ctg1.610	5608720-5610903[+]	gi|915013400|ref|XM_013396529.1|	2604	E:0	Eimeria acervulina DnaJ domain-containing protein, putative partial mRNA	gi|1117270016|ref|XP_019360495.1|	111	E:5e-25	PREDICTED: dnaJ homolog subfamily B member 8 [Gavialis gangeticus]	DNJB8_HUMAN	97.1	E:1e-21	RecName: Full=DnaJ homolog subfamily B member 8;^Eukaryota; Metazoa; Chordata; Craniata; Vertebrata; Euteleostomi; Mammalia; Eutheria; Euarchontoglires; Primates; Haplorrhini; Catarrhini; Hominidae; Homo	DNJB8_HUMAN	97.4	E:1e-21	RecName: Full=DnaJ homolog subfamily B member 8;^Eukaryota; Metazoa; Chordata; Craniata; Vertebrata; Euteleostomi; Mammalia; Eutheria; Euarchontoglires; Primates; Haplorrhini; Catarrhini; Hominidae; Homo	PF00226.30	DnaJ	DnaJ domain	COG0484	ATP binding to DnaK triggers the release of the substrate protein, thus completing the reaction cycle. Several rounds of ATP-dependent interactions between DnaJ, DnaK and GrpE are required for fully efficient folding. Also involved, together with DnaK and GrpE, in the DNA replication of plasmids through activation of initiation proteins (By similarity)	.	.	.	GO:0061077|chaperone-mediated protein folding;GO:0090084|negative regulation of inclusion body assembly	GO:0051087|chaperone binding;GO:0044183|protein binding involved in protein folding;GO:0051082|unfolded protein binding	GO:0005829|cytosol;GO:0005634|nucleus	K09514|DNAJB8; DnaJ homolog subfamily B member 8	.
evm.model.ctg1.150	0.83676	0.984173	Protein.evm.model.ctg1.150::evm.model.ctg1.150	1426547-1429855[+]	gi|915003168|ref|XM_013393555.1|	5062	E:0	Eimeria acervulina hypothetical protein, conserved partial mRNA	.	.	.	.	.	.	.	.	.	.	.	.	.	.	.	.	.	.	.	.	.	.	.	.	.
evm.model.ctg7.181	0.836744	0.988107	Protein.evm.model.ctg7.181::evm.model.ctg7.181	2058732-2064715[-]	gi|915017092|ref|XM_013397674.1|	1544	E:0	Eimeria acervulina hypothetical protein, conserved partial mRNA	.	.	.	.	.	.	.	.	.	.	.	.	.	.	.	.	.	.	.	.	.	.	.	.	.
evm.model.ctg15.69	0.836249	0.990663	Protein.evm.model.ctg15.69::evm.model.ctg15.69	593108-600214[+]	gi|915003432|ref|XM_013393643.1|	2440	E:0	Eimeria acervulina Sec14'Sec14, related partial mRNA	.	.	.	.	.	.	.	.	S14L1_HUMAN	58.9	E:2e-07	RecName: Full=SEC14-like protein 1 {ECO:0000305};^Eukaryota; Metazoa; Chordata; Craniata; Vertebrata; Euteleostomi; Mammalia; Eutheria; Euarchontoglires; Primates; Haplorrhini; Catarrhini; Hominidae; Homo	PF00650.19	CRAL_TRIO	CRAL/TRIO domain	ENOG410XRSQ	Transfer protein	.	.	.	GO:0015871|choline transport;GO:0045087|innate immune response;GO:0039536|negative regulation of RIG-I signaling pathway	GO:0098772|molecular function regulator;GO:0039552|RIG-I binding	GO:0005737|cytoplasm;GO:0005794|Golgi apparatus;GO:0016021|integral component of membrane	.	.
evm.model.ctg2.227	0.835173	0.96624	Protein.evm.model.ctg2.227::evm.model.ctg2.227	2261579-2263112[-]	gi|915007754|ref|XM_013394953.1|	1943	E:0	Eimeria acervulina hypothetical protein, conserved partial mRNA	.	.	.	.	.	.	.	.	.	.	.	.	.	.	.	.	.	.	.	.	.	.	.	.	.
evm.model.ctg18.23	0.834579	0.964718	Protein.evm.model.ctg18.23::evm.model.ctg18.23	386695-387576[-]	gi|915006640|ref|XM_013394647.1|	1613	E:0	Eimeria acervulina hypothetical protein, conserved partial mRNA	.	.	.	.	.	.	.	.	.	.	.	.	PF00226.30	DnaJ	DnaJ domain	.	.	.	.	.	.	.	.	.	.
evm.model.ctg2.414	0.834396	1	Protein.evm.model.ctg2.414::evm.model.ctg2.414	4083208-4084554[+]	gi|915002977|ref|XM_013393497.1|	2488	E:0	Eimeria acervulina Chromosome III, complete sequence, related partial mRNA	.	.	.	.	.	.	.	.	.	.	.	.	PF00847.19	AP2	AP2 domain	.	.	.	.	.	GO:0006355|regulation of transcription, DNA-templated	GO:0003700|transcription factor activity, sequence-specific DNA binding	.	.	.
evm.model.ctg9.167	0.834109	0.985992	Protein.evm.model.ctg9.167::evm.model.ctg9.167	1689508-1692889[-]	gi|915009273|ref|XM_013395371.1|	721	E:0	Eimeria acervulina hypothetical protein, conserved partial mRNA	gi|221123264|ref|XP_002157956.1|	117	E:3e-26	PREDICTED: IST1 homolog [Hydra vulgaris]	IST1L_DICDI	98.2	E:4e-21	RecName: Full=IST1-like protein;^Eukaryota; Amoebozoa; Mycetozoa; Dictyosteliida; Dictyostelium	IST1L_DICDI	98.6	E:2e-21	RecName: Full=IST1-like protein;^Eukaryota; Amoebozoa; Mycetozoa; Dictyosteliida; Dictyostelium	PF03398.13	Ist1	Regulator of Vps4 activity in the MVB pathway	ENOG410YG52	positive regulation of collateral sprouting	.	.	.	GO:0015031|protein transportGO:0015031|protein transport	.	.	K19476|IST1; vacuolar protein sorting-associated protein IST1	map04144|Endocytosis
evm.model.ctg5.311	0.832677	0.974344	Protein.evm.model.ctg5.311::evm.model.ctg5.311	3309589-3318856[-]	gi|915016722|ref|XM_013397565.1|	213	E:2e-51	Eimeria acervulina hypothetical protein, conserved partial mRNA	.	.	.	.	.	.	.	.	.	.	.	.	.	.	.	.	.	.	.	.	.	.	.	.	.
evm.model.ctg5.295	0.832474	0.892042	Protein.evm.model.ctg5.295::evm.model.ctg5.295	3132483-3132716[-]	.	.	.	.	.	.	.	.	.	.	.	.	.	.	.	.	.	.	.	.	.	.	.	.	.	.	.	.	.
evm.model.ctg9.199	0.832114	0.982521	Protein.evm.model.ctg9.199::evm.model.ctg9.199	2046576-2054990[-]	gi|914996455|ref|XM_013391514.1|	741	E:0	Eimeria acervulina LCCL domain-containing protein / F5/8 type C domain-containing protein, putative partial mRNA	gi|1297752021|ref|XP_023055845.1|	88.6	E:5e-15	uncharacterized protein LOC111533234 [Piliocolobus tephrosceles]	NAA15_ARATH	49.7	E:1e-09	RecName: Full=N-terminal acetyltransferase A complex auxiliary subunit NAA15 {ECO:0000303|PubMed:25966763};^Eukaryota; Viridiplantae; Streptophyta; Embryophyta; Tracheophyta; Spermatophyta; Magnoliophyta; eudicotyledons; Gunneridae; Pentapetalae; rosids; malvids; Brassicales; Brassicaceae; Camelineae; Arabidopsis	CRLD1_HUMAN	57.8	E:2e-07	RecName: Full=Cysteine-rich secretory protein LCCL domain-containing 1;^Eukaryota; Metazoa; Chordata; Craniata; Vertebrata; Euteleostomi; Mammalia; Eutheria; Euarchontoglires; Primates; Haplorrhini; Catarrhini; Hominidae; Homo	PF03815.18	LCCL	LCCL domain	COG2340	Scp-like extracellular	.	.	.	GO:0060325|face morphogenesis	.	GO:0070062|extracellular exosome	.	.
evm.model.ctg2.175	0.831991	0.988747	Protein.evm.model.ctg2.175::evm.model.ctg2.175	1676051-1677986[-]	gi|915009933|ref|XM_013395551.1|	1419	E:0	Eimeria acervulina aquaporin, putative partial mRNA	gi|71993722|ref|NP_505512.3|	64.7	E:7e-09	AQuaPorin or aquaglyceroporin related [Caenorhabditis elegans]	NIP42_ARATH	62.4	E:1e-09	RecName: Full=Probable aquaporin NIP4-2;^Eukaryota; Viridiplantae; Streptophyta; Embryophyta; Tracheophyta; Spermatophyta; Magnoliophyta; eudicotyledons; Gunneridae; Pentapetalae; rosids; malvids; Brassicales; Brassicaceae; Camelineae; Arabidopsis	NIP42_ARATH	62.8	E:8e-10	RecName: Full=Probable aquaporin NIP4-2;^Eukaryota; Viridiplantae; Streptophyta; Embryophyta; Tracheophyta; Spermatophyta; Magnoliophyta; eudicotyledons; Gunneridae; Pentapetalae; rosids; malvids; Brassicales; Brassicaceae; Camelineae; Arabidopsis	PF00230.19	MIP	Major intrinsic protein	COG0580	Channel that permits osmotically driven movement of water in both directions. It is involved in the osmoregulation and in the maintenance of cell turgor during volume expansion in rapidly growing cells. It mediates rapid entry or exit of water in response to abrupt changes in osmolarity (By similarity)	.	.	.	GO:0034220|ion transmembrane transportGO:0006810|transport	GO:0015250|water channel activityGO:0005215|transporter activity	GO:0005887|integral component of plasma membraneGO:0016020|membrane	K09874|NIP; aquaporin NIP	.
evm.model.ctg9.180	0.831851	0.9308	Protein.evm.model.ctg9.180::evm.model.ctg9.180	1886020-1888191[+]	gi|914999510|ref|XM_013392464.1|	2732	E:0	Eimeria acervulina PHD-finger domain-containing protein, putative partial mRNA	gi|1297752944|ref|XP_023056026.1|	107	E:2e-23	uncharacterized protein LOC111533494 [Piliocolobus tephrosceles]	.	.	.	.	ZMY11_MOUSE	53.9	E:2e-06	RecName: Full=Zinc finger MYND domain-containing protein 11;^Eukaryota; Metazoa; Chordata; Craniata; Vertebrata; Euteleostomi; Mammalia; Eutheria; Euarchontoglires; Glires; Rodentia; Myomorpha; Muroidea; Muridae; Murinae; Mus; Mus	PF00628.28	PHD	PHD-finger	ENOG410XTCC	negative regulation of extrinsic apoptotic signaling pathway	.	.	.	GO:0016569|covalent chromatin modification;GO:2001237|negative regulation of extrinsic apoptotic signaling pathway;GO:0043124|negative regulation of I-kappaB kinase/NF-kappaB signaling;GO:0046329|negative regulation of JNK cascade;GO:0000122|negative regulation of transcription from RNA polymerase II promoter;GO:0034243|regulation of transcription elongation from RNA polymerase II promoter;GO:000…	GO:0003682|chromatin binding;GO:0042393|histone binding;GO:0035064|methylated histone binding;GO:0000977|RNA polymerase II regulatory region sequence-specific DNA binding;GO:0003714|transcription corepressor activity;GO:0008270|zinc ion binding	GO:0005694|chromosome;GO:0005654|nucleoplasm;GO:0005634|nucleus	.	.
evm.model.ctg2.128	0.831814	0.940878	Protein.evm.model.ctg2.128::evm.model.ctg2.128	1327056-1329524[+]	gi|915016807|ref|XM_013397593.1|	1561	E:0	Eimeria acervulina phospholipase/carboxylesterase domain containing protein, putative partial mRNA	gi|391333310|ref|XP_003741061.1|	231	E:1e-68	PREDICTED: protein ABHD13 [Galendromus occidentalis]	ABHDD_CHICK	218	E:5e-66	RecName: Full=Protein ABHD13 {ECO:0000305};^Eukaryota; Metazoa; Chordata; Craniata; Vertebrata; Euteleostomi; Archelosauria; Archosauria; Dinosauria; Saurischia; Theropoda; Coelurosauria; Aves; Neognathae; Galloanserae; Galliformes; Phasianidae; Phasianinae; Gallus	ABHDD_CHICK	218	E:6e-66	RecName: Full=Protein ABHD13 {ECO:0000305};^Eukaryota; Metazoa; Chordata; Craniata; Vertebrata; Euteleostomi; Archelosauria; Archosauria; Dinosauria; Saurischia; Theropoda; Coelurosauria; Aves; Neognathae; Galloanserae; Galliformes; Phasianidae; Phasianinae; Gallus	PF12146.7	Hydrolase_4	Serine aminopeptidase, S33	COG1073	Hydrolase	.	.	.	GO:0006508|proteolysis	GO:0016787|hydrolase activityGO:0016787|hydrolase activity;GO:0008236|serine-type peptidase activity	GO:0016021|integral component of membrane	K06889|K06889; uncharacterized protein	.
evm.model.ctg5.101	0.830465	0.987587	Protein.evm.model.ctg5.101::evm.model.ctg5.101	1112582-1113669[-]	gi|915012610|ref|XM_013396290.1|	531	E:5e-147	Eimeria acervulina hypothetical protein, conserved partial mRNA	.	.	.	.	.	.	.	.	.	.	.	.	.	.	.	.	.	.	.	.	.	.	.	.	.
evm.model.ctg1.276	0.830254	0.949042	Protein.evm.model.ctg1.276::evm.model.ctg1.276	2502749-2502945[+]	gi|915009394|ref|XM_013395404.1|	364	E:1e-97	Eimeria acervulina hypothetical protein partial mRNA	.	.	.	.	.	.	.	.	.	.	.	.	.	.	.	.	.	.	.	.	.	.	.	.	.
evm.model.ctg1.121	0.830096	0.987359	Protein.evm.model.ctg1.121::evm.model.ctg1.121	1136720-1138874[+]	gi|915014080|ref|XM_013396736.1|	3169	E:0	Eimeria acervulina hypothetical protein, conserved partial mRNA	gi|196015075|ref|XP_002117395.1|	92	E:3e-17	hypothetical protein TRIADDRAFT_61424 [Trichoplax adhaerens]	.	.	.	.	.	.	.	.	.	.	.	.	.	.	.	.	.	.	.	.	.
evm.model.ctg5.238	0.829591	0.961401	Protein.evm.model.ctg5.238::evm.model.ctg5.238	2279655-2281187[+]	gi|914999430|ref|XM_013392437.1|	1203	E:0	Eimeria acervulina SWIB/MDM2 domain-containing protein, putative partial mRNA	.	.	.	.	TRI1_YEAST	58.2	E:3e-08	RecName: Full=Protein TRI1;^Eukaryota; Fungi; Dikarya; Ascomycota; Saccharomycotina; Saccharomycetes; Saccharomycetales; Saccharomycetaceae; Saccharomyces	TRI1_YEAST	71.6	E:9e-13	RecName: Full=Protein TRI1;^Eukaryota; Fungi; Dikarya; Ascomycota; Saccharomycotina; Saccharomycetes; Saccharomycetales; Saccharomycetaceae; Saccharomyces	PF02201.17	SWIB	SWIB/MDM2 domain	.	.	.	.	.	GO:0006355|regulation of transcription, DNA-templated;GO:0006351|transcription, DNA-templated	GO:0005515|protein binding	GO:0005737|cytoplasm;GO:0005730|nucleolus	K15223|UAF30, SPP27; upstream activation factor subunit UAF30	.
evm.model.ctg6.209	0.829343	0.986653	Protein.evm.model.ctg6.209::evm.model.ctg6.209	2442469-2446505[-]	gi|914996256|ref|XM_013391445.1|	1644	E:0	Eimeria acervulina X-Pro dipeptidyl-peptidase domain-containing protein, putative partial mRNA	.	.	.	.	.	.	.	.	.	.	.	.	.	.	.	.	.	.	.	.	.	.	.	.	.
evm.model.ctg6.72	0.828932	0.98137	Protein.evm.model.ctg6.72::evm.model.ctg6.72	800251-810340[-]	gi|915017160|ref|XM_013397695.1|	5888	E:0	Eimeria acervulina aminopeptidase N, putative partial mRNA	gi|556734327|ref|XP_005962796.1|	704	E:0	PREDICTED: M1 family aminopeptidase-like [Pantholops hodgsonii]	PSA_ORYSJ	753	E:0	RecName: Full=Puromycin-sensitive aminopeptidase;^Eukaryota; Viridiplantae; Streptophyta; Embryophyta; Tracheophyta; Spermatophyta; Magnoliophyta; Liliopsida; Poales; Poaceae; BOP clade; Oryzoideae; Oryzeae; Oryzinae; Oryza	PSA_ARATH	751	E:0	RecName: Full=Puromycin-sensitive aminopeptidase;^Eukaryota; Viridiplantae; Streptophyta; Embryophyta; Tracheophyta; Spermatophyta; Magnoliophyta; eudicotyledons; Gunneridae; Pentapetalae; rosids; malvids; Brassicales; Brassicaceae; Camelineae; Arabidopsis	PF05180.11	zf-DNL	DNL zinc finger	COG0308	aminopeptidase	.	.	.	GO:0043171|peptide catabolic process;GO:0006508|proteolysis	GO:0070006|metalloaminopeptidase activity;GO:0042277|peptide binding;GO:0008270|zinc ion bindingGO:0008270|zinc ion binding;GO:0008237|metallopeptidase activity	GO:0005737|cytoplasm	K01256|pepN; aminopeptidase N [EC:3.4.11.2]	map01100|Metabolic pathways;map00480|Glutathione metabolism
evm.model.ctg6.265	0.828391	0.923941	Protein.evm.model.ctg6.265::evm.model.ctg6.265	2881766-2881966[+]	.	.	.	.	.	.	.	.	.	.	.	.	.	.	.	.	.	.	.	.	.	.	.	.	.	.	.	.	.
evm.model.ctg9.18	0.826867	0.976614	Protein.evm.model.ctg9.18::evm.model.ctg9.18	266729-267184[+]	gi|915013601|ref|XM_013396595.1|	165	E:2e-37	Eimeria acervulina hypothetical protein, conserved partial mRNA	.	.	.	.	.	.	.	.	.	.	.	.	.	.	.	.	.	.	.	.	.	.	.	.	.
evm.model.ctg2.228	0.826072	0.984203	Protein.evm.model.ctg2.228::evm.model.ctg2.228	2264853-2268004[+]	gi|915007750|ref|XM_013394952.1|	4100	E:0	Eimeria acervulina hypothetical protein, conserved partial mRNA	.	.	.	.	.	.	.	.	.	.	.	.	.	.	.	.	.	.	.	.	.	.	.	.	.
evm.model.ctg1.611	0.825114	0.970118	Protein.evm.model.ctg1.611::evm.model.ctg1.611	5612914-5614583[+]	.	.	.	.	.	.	.	.	.	.	.	.	.	.	.	.	.	.	.	.	.	.	.	.	.	.	.	.	.
evm.model.ctg11.23	0.824409	0.98287	Protein.evm.model.ctg11.23::evm.model.ctg11.23	385759-392961[-]	gi|915006839|ref|XM_013394702.1|	5975	E:0	Eimeria acervulina hypothetical protein, conserved partial mRNA	.	.	.	.	.	.	.	.	.	.	.	.	PF06974.12	DUF1298	Protein of unknown function (DUF1298)	.	.	.	.	.	.	GO:0004144|diacylglycerol O-acyltransferase activity	.	.	.
evm.model.ctg5.190	0.824097	0.890929	Protein.evm.model.ctg5.190::evm.model.ctg5.190	1872808-1875643[+]	gi|914997227|ref|XM_013391729.1|	3810	E:0	Eimeria acervulina hypothetical protein, conserved partial mRNA	.	.	.	.	.	.	.	.	.	.	.	.	PF04506.12	Rft-1	Rft protein	.	.	.	.	.	GO:0006869|lipid transport	GO:0005319|lipid transporter activity	GO:0016021|integral component of membrane	.	.
evm.model.ctg8.118	0.824048	0.869348	Protein.evm.model.ctg8.118::evm.model.ctg8.118	1850730-1851317[-]	.	.	.	.	.	.	.	.	.	.	.	.	.	.	.	.	.	.	.	.	.	.	.	.	.	.	.	.	.
evm.model.ctg16.29	0.823746	0.873064	Protein.evm.model.ctg16.29::evm.model.ctg16.29	366616-375792[+]	gi|915011029|ref|XM_013395854.1|	163	E:1e-36	Eimeria acervulina hypothetical protein, conserved partial mRNA	.	.	.	.	.	.	.	.	.	.	.	.	.	.	.	.	.	.	.	.	.	.	.	.	.
evm.model.ctg16.128	0.823033	0.979808	Protein.evm.model.ctg16.128::evm.model.ctg16.128	1280797-1284368[-]	gi|915000199|ref|XM_013392689.1|	3858	E:0	Eimeria acervulina hypothetical protein, conserved partial mRNA	.	.	.	.	.	.	.	.	.	.	.	.	.	.	.	.	.	.	.	.	.	.	.	.	.
evm.model.ctg7.183	0.822827	0.963075	Protein.evm.model.ctg7.183::evm.model.ctg7.183	2071011-2072953[-]	gi|915017096|ref|XM_013397675.1|	852	E:0	Eimeria acervulina carbonyl reductase, putative partial mRNA	gi|47224764|emb|CAG00358.1|	149	E:1e-39	unnamed protein product, partial [Tetraodon nigroviridis]	CBR1_MACFA	138	E:4e-37	RecName: Full=Carbonyl reductase [NADPH] 1;^Eukaryota; Metazoa; Chordata; Craniata; Vertebrata; Euteleostomi; Mammalia; Eutheria; Euarchontoglires; Primates; Haplorrhini; Catarrhini; Cercopithecidae; Cercopithecinae; Macaca	CBR1_MACFA	138	E:3e-37	RecName: Full=Carbonyl reductase [NADPH] 1;^Eukaryota; Metazoa; Chordata; Craniata; Vertebrata; Euteleostomi; Mammalia; Eutheria; Euarchontoglires; Primates; Haplorrhini; Catarrhini; Cercopithecidae; Cercopithecinae; Macaca	PF00106.24	adh_short	short chain dehydrogenase	.	.	.	.	.	GO:0017144|drug metabolic process;GO:0042373|vitamin K metabolic process	GO:0047021|15-hydroxyprostaglandin dehydrogenase (NADP+) activity;GO:0004090|carbonyl reductase (NADPH) activity;GO:0050221|prostaglandin-E2 9-reductase activity	GO:0005737|cytoplasm	K00079|CBR1; carbonyl reductase 1 [EC:1.1.1.184 1.1.1.189 1.1.1.197]	map05204|Chemical carcinogenesis;map01100|Metabolic pathways;map00590|Arachidonic acid metabolism;map00980|Metabolism of xenobiotics by cytochrome P450
evm.model.ctg1.432	0.822719	0.979798	Protein.evm.model.ctg1.432::evm.model.ctg1.432	3931018-3931227[-]	.	.	.	.	.	.	.	.	.	.	.	.	.	.	.	.	.	.	.	.	.	.	.	.	.	.	.	.	.
evm.model.ctg10.96	0.821118	0.984987	Protein.evm.model.ctg10.96::evm.model.ctg10.96	907439-909295[+]	gi|914997797|ref|XM_013391918.1|	3430	E:0	Eimeria acervulina hypothetical protein, conserved partial mRNA	.	.	.	.	.	.	.	.	.	.	.	.	.	.	.	.	.	.	.	.	.	.	.	.	.
evm.model.ctg2.305	0.820552	0.948481	Protein.evm.model.ctg2.305::evm.model.ctg2.305	3149834-3152292[-]	gi|915013105|ref|XM_013396431.1|	1094	E:0	Eimeria acervulina TBC domain-containing protein, putative partial mRNA	gi|954308597|gb|KRX96501.1|	120	E:3e-26	Brefeldin A-inhibited guanine nucleotide-exchange protein 1, partial [Trichinella pseudospiralis]	GNL2_ARATH	117	E:1e-26	RecName: Full=ARF guanine-nucleotide exchange factor GNL2;^Eukaryota; Viridiplantae; Streptophyta; Embryophyta; Tracheophyta; Spermatophyta; Magnoliophyta; eudicotyledons; Gunneridae; Pentapetalae; rosids; malvids; Brassicales; Brassicaceae; Camelineae; Arabidopsis	GNL2_ARATH	117	E:9e-27	RecName: Full=ARF guanine-nucleotide exchange factor GNL2;^Eukaryota; Viridiplantae; Streptophyta; Embryophyta; Tracheophyta; Spermatophyta; Magnoliophyta; eudicotyledons; Gunneridae; Pentapetalae; rosids; malvids; Brassicales; Brassicaceae; Camelineae; Arabidopsis	PF01369.19	Sec7	Sec7 domain	COG5307	and Sec7 domain	.	.	.	GO:0009846|pollen germination;GO:0015031|protein transport;GO:0032012|regulation of ARF protein signal transduction;GO:0016192|vesicle-mediated transportGO:0032012|regulation of ARF protein signal transduction	GO:0005086|ARF guanyl-nucleotide exchange factor activityGO:0005086|ARF guanyl-nucleotide exchange factor activity	GO:0005829|cytosol;GO:0016020|membrane;GO:0090406|pollen tube;GO:0005802|trans-Golgi network	K18443|GBF1; golgi-specific brefeldin A-resistance guanine nucleotide exchange factor 1	map04144|Endocytosis
evm.model.ctg7.163	0.820404	0.975567	Protein.evm.model.ctg7.163::evm.model.ctg7.163	1980504-1983503[-]	gi|915017034|ref|XM_013397658.1|	5180	E:0	Eimeria acervulina lipase domain-containing protein, putative partial mRNA	gi|1253264554|gb|PDM60737.1|	63.9	E:1e-07	lipase [Pristionchus pacificus]	LIP_THELA	53.5	E:4e-06	RecName: Full=Lipase;^Eukaryota; Fungi; Dikarya; Ascomycota; Pezizomycotina; Eurotiomycetes; Eurotiomycetidae; Eurotiales; Trichocomaceae; Thermomyces	PLA11_ARATH	54.7	E:3e-06	RecName: Full=Phospholipase A(1) DAD1, chloroplastic;^Eukaryota; Viridiplantae; Streptophyta; Embryophyta; Tracheophyta; Spermatophyta; Magnoliophyta; eudicotyledons; Gunneridae; Pentapetalae; rosids; malvids; Brassicales; Brassicaceae; Camelineae; Arabidopsis	PF01764.24	Lipase_3	Lipase (class 3)	ENOG4111MQ0	Phospholipase A(1)	.	.	.	GO:0016042|lipid catabolic processGO:0006629|lipid metabolic process	GO:0052740|1-acyl-2-lysophosphatidylserine acylhydrolase activity;GO:0008970|phosphatidylcholine 1-acylhydrolase activity;GO:0052739|phosphatidylserine 1-acylhydrolase activity	GO:0009507|chloroplast	K16818|DAD1; phospholipase A1 [EC:3.1.1.32]	map00592|alpha-Linolenic acid metabolism;map01100|Metabolic pathways;map01110|Biosynthesis of secondary metabolites;map00564|Glycerophospholipid metabolism
evm.model.ctg8.68	0.819972	0.963405	Protein.evm.model.ctg8.68::evm.model.ctg8.68	1101563-1111151[+]	gi|915014822|ref|XM_013396961.1|	285	E:4e-73	Eimeria acervulina CAM kinase, putative partial mRNA	gi|662207466|ref|XP_008477236.1|	94.4	E:2e-20	PREDICTED: calcium/calmodulin-dependent protein kinase type 1-like, partial [Diaphorina citri]	CMK1_CAEEL	90.9	E:2e-20	RecName: Full=Calcium/calmodulin-dependent protein kinase type 1 {ECO:0000303|PubMed:10428833};^Eukaryota; Metazoa; Ecdysozoa; Nematoda; Chromadorea; Rhabditida; Rhabditoidea; Rhabditidae; Peloderinae; Caenorhabditis	MYLKG_DICDI	90.9	E:2e-20	RecName: Full=Probable myosin light chain kinase DDB_G0275057;^Eukaryota; Amoebozoa; Mycetozoa; Dictyosteliida; Dictyostelium	PF00069.24	Pkinase	Protein kinase domain	ENOG410XRMJ	calcium-dependent protein kinase	.	.	.	GO:0035556|intracellular signal transduction;GO:0018105|peptidyl-serine phosphorylation;GO:0018107|peptidyl-threonine phosphorylationGO:0006468|protein phosphorylation	GO:0005524|ATP binding;GO:0004687|myosin light chain kinase activity;GO:0004674|protein serine/threonine kinase activityGO:0004672|protein kinase activity;GO:0005524|ATP binding	GO:0005622|intracellular	K08794|CAMK1; calcium/calmodulin-dependent protein kinase I [EC:2.7.11.17]	map04925|Aldosterone synthesis and secretion;map04921|Oxytocin signaling pathway
evm.model.ctg3.377	0.819748	0.979911	Protein.evm.model.ctg3.377::evm.model.ctg3.377	3238161-3239491[+]	gi|915015600|ref|XM_013397217.1|	1718	E:0	Eimeria acervulina zinc finger (CCCH type) protein, putative partial mRNA	gi|313222163|emb|CBY39153.1|	59.3	E:9e-07	unnamed protein product [Oikopleura dioica]	.	.	.	.	.	.	.	.	PF00642.23	zf-CCCH	Zinc finger C-x8-C-x5-C-x3-H type (and similar)	.	.	.	.	.	.	GO:0046872|metal ion binding	.	.	.
evm.model.ctg15.70	0.818743	0.971587	Protein.evm.model.ctg15.70::evm.model.ctg15.70	600246-601889[+]	gi|915003432|ref|XM_013393643.1|	1692	E:0	Eimeria acervulina Sec14'Sec14, related partial mRNA	.	.	.	.	.	.	.	.	.	.	.	.	.	.	.	.	.	.	.	.	.	.	.	.	.
evm.model.ctg15.6	0.81872	0.947317	Protein.evm.model.ctg15.6::evm.model.ctg15.6	84498-86194[+]	gi|914996091|ref|XM_013391390.1|	1037	E:0	Eimeria acervulina hypothetical protein, conserved partial mRNA	.	.	.	.	CCZ1_BOVIN	49.3	E:7e-06	RecName: Full=Vacuolar fusion protein CCZ1 homolog;^Eukaryota; Metazoa; Chordata; Craniata; Vertebrata; Euteleostomi; Mammalia; Eutheria; Laurasiatheria; Cetartiodactyla; Ruminantia; Pecora; Bovidae; Bovinae; Bos	CCZ1_BOVIN	50.4	E:3e-06	RecName: Full=Vacuolar fusion protein CCZ1 homolog;^Eukaryota; Metazoa; Chordata; Craniata; Vertebrata; Euteleostomi; Mammalia; Eutheria; Laurasiatheria; Cetartiodactyla; Ruminantia; Pecora; Bovidae; Bovinae; Bos	PF08217.10	DUF1712	Fungal domain of unknown function (DUF1712)	ENOG410XRE1	Vacuolar fusion protein CCZ1 homolog	.	.	.	GO:0016192|vesicle-mediated transport	GO:0005085|guanyl-nucleotide exchange factor activity	GO:0005765|lysosomal membrane;GO:0031982|vesicle	.	.
evm.model.ctg5.19	0.817834	0.916015	Protein.evm.model.ctg5.19::evm.model.ctg5.19	375657-376139[+]	.	.	.	.	.	.	.	.	.	.	.	.	.	.	.	.	.	.	.	.	.	.	.	.	.	.	.	.	.
evm.model.ctg14.79	0.817446	0.967429	Protein.evm.model.ctg14.79::evm.model.ctg14.79	998634-1000303[-]	.	.	.	.	.	.	.	.	.	.	.	.	.	.	.	.	.	.	.	.	.	.	.	.	.	.	.	.	.
evm.model.ctg4.168	0.817322	0.960871	Protein.evm.model.ctg4.168::evm.model.ctg4.168	1834440-1839738[+]	gi|914998567|ref|XM_013392149.1|	7258	E:0	Eimeria acervulina hypothetical protein, conserved partial mRNA	gi|1121135514|ref|XP_019555290.1|	122	E:9e-25	PREDICTED: serine/threonine-protein phosphatase 6 regulatory ankyrin repeat subunit B-like [Aedes albopictus]	ANK2_HUMAN	105	E:4e-21	RecName: Full=Ankyrin-2;^Eukaryota; Metazoa; Chordata; Craniata; Vertebrata; Euteleostomi; Mammalia; Eutheria; Euarchontoglires; Primates; Haplorrhini; Catarrhini; Hominidae; Homo	ANK2_MOUSE	109	E:2e-22	RecName: Full=Ankyrin-2 {ECO:0000250|UniProtKB:Q01484};^Eukaryota; Metazoa; Chordata; Craniata; Vertebrata; Euteleostomi; Mammalia; Eutheria; Euarchontoglires; Glires; Rodentia; Myomorpha; Muroidea; Muridae; Murinae; Mus; Mus	PF12796.6	Ank_2	Ankyrin repeats (3 copies)	.	.	.	.	.	GO:0086014|atrial cardiac muscle cell action potential;GO:0086066|atrial cardiac muscle cell to AV node cell communication;GO:0060048|cardiac muscle contraction;GO:0006874|cellular calcium ion homeostasis;GO:0034613|cellular protein localization;GO:1901021|positive regulation of calcium ion transmembrane transporter activity;GO:0051928|positive regulation of calcium ion transport;GO:2001259|posit…	GO:0051117|ATPase binding;GO:0044325|ion channel binding;GO:0015459|potassium channel regulator activity;GO:0030674|protein binding, bridging;GO:0030507|spectrin bindingGO:0005515|protein binding	GO:0031672|A band;GO:0016324|apical plasma membrane;GO:0043034|costamere;GO:0005737|cytoplasm;GO:0005856|cytoskeleton;GO:0005887|integral component of plasma membrane;GO:0014704|intercalated disc;GO:0005622|intracellular;GO:0031430|M band;GO:0048471|perinuclear region of cytoplasm;GO:0005886|plasma membrane;GO:0014069|postsynaptic density of dendrite;GO:0045211|postsynaptic membrane;GO:0042383|sa…	K10380|ANK; ankyrin	map05205|Proteoglycans in cancer
evm.model.ctg3.393	0.816269	0.925673	Protein.evm.model.ctg3.393::evm.model.ctg3.393	3493735-3497164[+]	gi|915008852|ref|XM_013395255.1|	4686	E:0	Eimeria acervulina hypothetical protein, conserved partial mRNA	.	.	.	.	.	.	.	.	.	.	.	.	.	.	.	.	.	.	.	.	.	.	.	.	.
evm.model.ctg11.86	0.815659	0.652772	Protein.evm.model.ctg11.86::evm.model.ctg11.86	965472-974684[-]	.	.	.	.	gi|1279715662|ref|XP_022902234.1|	84	E:3e-16	cullin-3 isoform X2 [Onthophagus taurus]	CUL3B_ARATH	79.7	E:2e-16	RecName: Full=Cullin-3B;^Eukaryota; Viridiplantae; Streptophyta; Embryophyta; Tracheophyta; Spermatophyta; Magnoliophyta; eudicotyledons; Gunneridae; Pentapetalae; rosids; malvids; Brassicales; Brassicaceae; Camelineae; Arabidopsis	CUL3B_ARATH	89	E:1e-19	RecName: Full=Cullin-3B;^Eukaryota; Viridiplantae; Streptophyta; Embryophyta; Tracheophyta; Spermatophyta; Magnoliophyta; eudicotyledons; Gunneridae; Pentapetalae; rosids; malvids; Brassicales; Brassicaceae; Camelineae; Arabidopsis	PF00888.21	Cullin	Cullin family	COG5647	cullin 1	.	.	.	GO:0042787|protein ubiquitination involved in ubiquitin-dependent protein catabolic processGO:0006511|ubiquitin-dependent protein catabolic process	GO:0031625|ubiquitin protein ligase bindingGO:0031625|ubiquitin protein ligase binding	GO:0031461|cullin-RING ubiquitin ligase complex	K03869|CUL3; cullin 3	map04120|Ubiquitin mediated proteolysis
evm.model.ctg10.22	0.814955	0.880658	Protein.evm.model.ctg10.22::evm.model.ctg10.22	198390-198766[+]	.	.	.	.	.	.	.	.	.	.	.	.	.	.	.	.	.	.	.	.	.	.	.	.	.	.	.	.	.
evm.model.ctg19.39	0.814856	0.784402	Protein.evm.model.ctg19.39::evm.model.ctg19.39	319217-324731[+]	gi|915015710|ref|XM_013397253.1|	2381	E:0	Eimeria acervulina glycine hydroxymethyltransferase, putative partial mRNA	gi|1297752476|ref|XP_023055921.1|	328	E:2e-98	phosphatidylinositol 4-kinase gamma 7-like, partial [Piliocolobus tephrosceles]	P4KG6_ARATH	86.3	E:6e-16	RecName: Full=Phosphatidylinositol 4-kinase gamma 6;^Eukaryota; Viridiplantae; Streptophyta; Embryophyta; Tracheophyta; Spermatophyta; Magnoliophyta; eudicotyledons; Gunneridae; Pentapetalae; rosids; malvids; Brassicales; Brassicaceae; Camelineae; Arabidopsis	P4KG6_ARATH	123	E:1e-27	RecName: Full=Phosphatidylinositol 4-kinase gamma 6;^Eukaryota; Viridiplantae; Streptophyta; Embryophyta; Tracheophyta; Spermatophyta; Magnoliophyta; eudicotyledons; Gunneridae; Pentapetalae; rosids; malvids; Brassicales; Brassicaceae; Camelineae; Arabidopsis	PF00454.26	PI3_PI4_kinase	Phosphatidylinositol 3- and 4-kinase	ENOG410XP06	Phosphatidylinositol 4-kinase type	.	.	.	.	GO:0004430|1-phosphatidylinositol 4-kinase activity;GO:0005524|ATP bindingGO:0016301|kinase activity	.	.	.
evm.model.ctg10.122	0.814781	0.91369	Protein.evm.model.ctg10.122::evm.model.ctg10.122	1076462-1076656[-]	.	.	.	.	.	.	.	.	.	.	.	.	.	.	.	.	.	.	.	.	.	.	.	.	.	.	.	.	.
evm.model.ctg12.63	0.81439	0.96857	Protein.evm.model.ctg12.63::evm.model.ctg12.63	612091-613097[+]	gi|915006533|ref|XM_013394617.1|	379	E:1e-101	Eimeria acervulina hypothetical protein partial mRNA	.	.	.	.	.	.	.	.	.	.	.	.	PF08367.10	M16C_assoc	Peptidase M16C associated	.	.	.	.	.	GO:0006508|proteolysis	.	.	.	.
evm.model.ctg12.57	0.81428	0.973325	Protein.evm.model.ctg12.57::evm.model.ctg12.57	502374-503127[+]	gi|915010777|ref|XM_013395784.1|	440	E:3e-120	Eimeria acervulina hypothetical protein, conserved partial mRNA	.	.	.	.	.	.	.	.	.	.	.	.	.	.	.	.	.	.	.	.	.	.	.	.	.
evm.model.ctg5.176	0.813811	0.979142	Protein.evm.model.ctg5.176::evm.model.ctg5.176	1794581-1798759[+]	gi|915014159|ref|XM_013396759.1|	7502	E:0	Eimeria acervulina hypothetical protein, conserved partial mRNA	.	.	.	.	.	.	.	.	.	.	.	.	.	.	.	.	.	.	.	.	.	.	.	.	.
evm.model.ctg5.77	0.81376	0.978927	Protein.evm.model.ctg5.77::evm.model.ctg5.77	903962-905290[-]	gi|914995598|ref|XM_013391228.1|	2254	E:0	Eimeria acervulina hypothetical protein, conserved partial mRNA	.	.	.	.	.	.	.	.	.	.	.	.	.	.	.	.	.	.	.	.	.	.	.	.	.
evm.model.ctg1.223	0.813386	0.990864	Protein.evm.model.ctg1.223::evm.model.ctg1.223	2151729-2153717[-]	gi|914997590|ref|XM_013391849.1|	2654	E:0	Eimeria acervulina hypothetical protein, conserved partial mRNA	gi|677537000|gb|KFQ98871.1|	60.1	E:3e-07	hypothetical protein Y956_03845, partial [Nipponia nippon]	.	.	.	.	.	.	.	.	.	.	.	.	.	.	.	.	.	.	.	.	.
evm.model.ctg17.100	0.812969	0.944262	Protein.evm.model.ctg17.100::evm.model.ctg17.100	921933-929178[-]	gi|915009347|ref|XM_013395391.1|	3836	E:0	Eimeria acervulina hypothetical protein, conserved partial mRNA	gi|1039765087|ref|XP_017175215.1|	168	E:8e-39	PREDICTED: protein ZGRF1 isoform X3 [Mus musculus]	ZGRF1_MOUSE	166	E:1e-39	RecName: Full=Protein ZGRF1;^Eukaryota; Metazoa; Chordata; Craniata; Vertebrata; Euteleostomi; Mammalia; Eutheria; Euarchontoglires; Glires; Rodentia; Myomorpha; Muroidea; Muridae; Murinae; Mus; Mus	ZGRF1_MOUSE	168	E:2e-40	RecName: Full=Protein ZGRF1;^Eukaryota; Metazoa; Chordata; Craniata; Vertebrata; Euteleostomi; Mammalia; Eutheria; Euarchontoglires; Glires; Rodentia; Myomorpha; Muroidea; Muridae; Murinae; Mus; Mus	PF10382.8	DUF2439	Protein of unknown function (DUF2439)	COG1112	Helicase	.	.	.	.	GO:0008270|zinc ion binding	GO:0016021|integral component of membrane	.	.
evm.model.ctg1.433	0.812332	0.981002	Protein.evm.model.ctg1.433::evm.model.ctg1.433	3931843-3946635[+]	gi|915001328|ref|XM_013392998.1|	5531	E:0	Eimeria acervulina sushi domain-containing protein / SCR repeat-containing protein, putative partial mRNA	.	.	.	.	.	.	.	.	.	.	.	.	.	.	.	.	.	.	.	.	.	.	.	.	.
evm.model.ctg4.130	0.809478	0.967255	Protein.evm.model.ctg4.130::evm.model.ctg4.130	1443132-1443668[+]	gi|915017373|ref|XM_013397766.1|	821	E:0	Eimeria acervulina hypothetical protein, conserved partial mRNA	.	.	.	.	.	.	.	.	.	.	.	.	.	.	.	.	.	.	.	.	.	.	.	.	.
evm.model.ctg9.204	0.809366	0.990214	Protein.evm.model.ctg9.204::evm.model.ctg9.204	2075909-2081071[+]	gi|915008600|ref|XM_013395187.1|	8626	E:0	Eimeria acervulina Ca2+-ATPase, putative partial mRNA	gi|1348559082|ref|XP_023973539.1|	784	E:0	plasma membrane calcium-transporting ATPase 2-like [Physeter catodon]	AT2B4_BOVIN	600	E:0	RecName: Full=Plasma membrane calcium-transporting ATPase 4 {ECO:0000305};^Eukaryota; Metazoa; Chordata; Craniata; Vertebrata; Euteleostomi; Mammalia; Eutheria; Laurasiatheria; Cetartiodactyla; Ruminantia; Pecora; Bovidae; Bovinae; Bos	AT2B4_BOVIN	634	E:0	RecName: Full=Plasma membrane calcium-transporting ATPase 4 {ECO:0000305};^Eukaryota; Metazoa; Chordata; Craniata; Vertebrata; Euteleostomi; Mammalia; Eutheria; Laurasiatheria; Cetartiodactyla; Ruminantia; Pecora; Bovidae; Bovinae; Bos	PF00690.25	Cation_ATPase_N	Cation transporter/ATPase, N-terminus	ENOG410XNNC	ATPase, Ca transporting, plasma membrane	.	.	.	GO:0006874|cellular calcium ion homeostasis;GO:0030317|flagellated sperm motility	GO:0005524|ATP binding;GO:0005388|calcium-transporting ATPase activity;GO:0005516|calmodulin binding;GO:0046872|metal ion binding	GO:0016021|integral component of membrane;GO:0005886|plasma membrane;GO:0036126|sperm flagellum	K05850|ATP2B; Ca2+ transporting ATPase, plasma membrane [EC:3.6.3.8]	map04022|cGMP-PKG signaling pathway;map04020|Calcium signaling pathway;map04970|Salivary secretion;map04972|Pancreatic secretion;map04261|Adrenergic signaling in cardiomyocytes;map04024|cAMP signaling pathway
evm.model.ctg6.211	0.809086	0.973123	Protein.evm.model.ctg6.211::evm.model.ctg6.211	2456417-2457340[+]	.	.	.	.	.	.	.	.	.	.	.	.	.	.	.	.	.	.	.	.	.	.	.	.	.	.	.	.	.
evm.model.ctg12.77	0.809062	0.99115	Protein.evm.model.ctg12.77::evm.model.ctg12.77	831475-834434[+]	gi|915001892|ref|XM_013393170.1|	2748	E:0	Eimeria acervulina hypothetical protein, conserved partial mRNA	.	.	.	.	.	.	.	.	.	.	.	.	PF12937.6	F-box-like	F-box-like	.	.	.	.	.	.	GO:0005515|protein binding	.	.	.
evm.model.ctg9.23	0.808685	0.968113	Protein.evm.model.ctg9.23::evm.model.ctg9.23	358841-360934[-]	gi|915003022|ref|XM_013393509.1|	3579	E:0	Eimeria acervulina hypothetical protein, conserved partial mRNA	.	.	.	.	.	.	.	.	.	.	.	.	.	.	.	.	.	.	.	.	.	.	.	.	.
evm.model.ctg1.196	0.808478	0.965307	Protein.evm.model.ctg1.196::evm.model.ctg1.196	1838654-1841853[+]	gi|914995513|ref|XM_013391205.1|	4492	E:0	Eimeria acervulina hypothetical protein, conserved partial mRNA	.	.	.	.	.	.	.	.	.	.	.	.	.	.	.	.	.	.	.	.	.	.	.	.	.
evm.model.ctg10.124	0.808326	0.97741	Protein.evm.model.ctg10.124::evm.model.ctg10.124	1082625-1087209[-]	gi|915017474|ref|XM_013397799.1|	4096	E:0	Eimeria acervulina hypothetical protein, conserved partial mRNA	.	.	.	.	.	.	.	.	.	.	.	.	.	.	.	.	.	.	.	.	.	.	.	.	.
evm.model.ctg4.125	0.807773	0.97372	Protein.evm.model.ctg4.125::evm.model.ctg4.125	1425678-1427266[-]	gi|915137745|ref|XM_013481360.1|	682	E:0	Eimeria maxima hypothetical protein, conserved partial mRNA	gi|1297780530|ref|XP_023054257.1|	61.2	E:8e-08	uncharacterized protein LOC111531270 [Piliocolobus tephrosceles]	.	.	.	.	.	.	.	.	PF11677.7	DUF3273	Protein of unknown function (DUF3273)	.	.	.	.	.	.	.	.	.	.
evm.model.ctg7.274	0.807292	0.932857	Protein.evm.model.ctg7.274::evm.model.ctg7.274	3028145-3032657[+]	gi|914995241|ref|XM_013391119.1|	2091	E:0	Eimeria acervulina TPR domain-containing protein, putative partial mRNA	.	.	.	.	.	.	.	.	.	.	.	.	PF00515.27	TPR_1	Tetratricopeptide repeat	.	.	.	.	.	.	GO:0005515|protein binding;GO:0016491|oxidoreductase activity	.	.	.
evm.model.ctg6.289	0.80628	0.987146	Protein.evm.model.ctg6.289::evm.model.ctg6.289	3106879-3124855[+]	gi|915015273|ref|XM_013397109.1|	6837	E:0	Eimeria acervulina Conserved Plasmodium protein, related partial mRNA	.	.	.	.	.	.	.	.	.	.	.	.	.	.	.	.	.	.	.	.	.	.	.	.	.
evm.model.ctg1.327	0.804351	0.89737	Protein.evm.model.ctg1.327::evm.model.ctg1.327	2833701-2860263[-]	gi|914999231|ref|XM_013392372.1|	189	E:1e-44	Eimeria acervulina meiotic recombination protein spo11, putative partial mRNA	.	.	.	.	.	.	.	.	.	.	.	.	.	.	.	.	.	.	.	.	.	.	.	.	.
evm.model.ctg36.1	0.802995	0.921876	Protein.evm.model.ctg36.1::evm.model.ctg36.1	9403-9790[-]	.	.	.	.	.	.	.	.	.	.	.	.	.	.	.	.	.	.	.	.	.	.	.	.	.	.	.	.	.
evm.model.ctg4.254	0.80229	0.975551	Protein.evm.model.ctg4.254::evm.model.ctg4.254	2736477-2739254[-]	gi|915007386|ref|XM_013394851.1|	1360	E:0	Eimeria acervulina hypothetical protein, conserved partial mRNA	.	.	.	.	.	.	.	.	.	.	.	.	.	.	.	.	.	.	.	.	.	.	.	.	.
evm.model.ctg1.305	0.800467	0.981189	Protein.evm.model.ctg1.305::evm.model.ctg1.305	2701933-2704090[-]	gi|914999162|ref|XM_013392346.1|	749	E:0	Eimeria acervulina hypothetical protein partial mRNA	.	.	.	.	.	.	.	.	.	.	.	.	.	.	.	.	.	.	.	.	.	.	.	.	.
evm.model.ctg2.49	0.799209	0.951391	Protein.evm.model.ctg2.49::evm.model.ctg2.49	481383-485468[+]	gi|914999625|ref|XM_013392502.1|	7009	E:0	Eimeria acervulina hypothetical protein, conserved partial mRNA	.	.	.	.	.	.	.	.	.	.	.	.	PF04831.12	Popeye	Popeye protein conserved region	.	.	.	.	.	.	.	GO:0016020|membrane	.	.
evm.model.ctg13.5	0.79918	0.984642	Protein.evm.model.ctg13.5::evm.model.ctg13.5	180820-187720[+]	gi|914995382|ref|XM_013391167.1|	121	E:2e-23	Eimeria acervulina B-box zinc finger protein, putative partial mRNA	gi|1252327122|gb|ATI22169.1|	77	E:3e-13	delta-4 desaturase 2 [Brachionus sp. 'koreanus']	DEGS2_MOUSE	61.6	E:1e-09	RecName: Full=Sphingolipid delta(4)-desaturase/C4-monooxygenase DES2;^Eukaryota; Metazoa; Chordata; Craniata; Vertebrata; Euteleostomi; Mammalia; Eutheria; Euarchontoglires; Glires; Rodentia; Myomorpha; Muroidea; Muridae; Murinae; Mus; Mus	DEGS2_MOUSE	62	E:9e-10	RecName: Full=Sphingolipid delta(4)-desaturase/C4-monooxygenase DES2;^Eukaryota; Metazoa; Chordata; Craniata; Vertebrata; Euteleostomi; Mammalia; Eutheria; Euarchontoglires; Glires; Rodentia; Myomorpha; Muroidea; Muridae; Murinae; Mus; Mus	.	.	.	ENOG410XQVT	sphingolipid delta-4 desaturase activity	.	.	.	GO:0046513|ceramide biosynthetic process;GO:0006667|sphinganine metabolic process;GO:0030148|sphingolipid biosynthetic process	GO:0042284|sphingolipid delta-4 desaturase activity;GO:0000170|sphingosine hydroxylase activity	GO:0005789|endoplasmic reticulum membrane;GO:0016021|integral component of membrane	K04712|DEGS; sphingolipid delta-4 desaturase [EC:1.14.-.-]	map04071|Sphingolipid signaling pathway;map01100|Metabolic pathways;map00600|Sphingolipid metabolism
evm.model.ctg2.388	0.799109	0.567867	Protein.evm.model.ctg2.388::evm.model.ctg2.388	3797030-3798580[-]	gi|915017582|ref|XM_013397834.1|	2859	E:0	Eimeria acervulina cysteine proteinase, putative partial mRNA	gi|908431244|ref|XP_013075937.1|	251	E:3e-75	PREDICTED: cathepsin B-like [Biomphalaria glabrata]	CATB_MACFA	229	E:3e-68	RecName: Full=Cathepsin B;^Eukaryota; Metazoa; Chordata; Craniata; Vertebrata; Euteleostomi; Mammalia; Eutheria; Euarchontoglires; Primates; Haplorrhini; Catarrhini; Cercopithecidae; Cercopithecinae; Macaca	CATB_MACFA	228	E:4e-68	RecName: Full=Cathepsin B;^Eukaryota; Metazoa; Chordata; Craniata; Vertebrata; Euteleostomi; Mammalia; Eutheria; Euarchontoglires; Primates; Haplorrhini; Catarrhini; Cercopithecidae; Cercopithecinae; Macaca	PF00112.22	Peptidase_C1	Papain family cysteine protease	.	.	.	.	.	GO:0050790|regulation of catalytic activityGO:0006508|proteolysis	GO:0004197|cysteine-type endopeptidase activityGO:0008234|cysteine-type peptidase activity	GO:0005615|extracellular space;GO:0005764|lysosome;GO:0042470|melanosome	K01363|CTSB; cathepsin B [EC:3.4.22.1]	map04924|Renin secretion;map04142|Lysosome;map04612|Antigen processing and presentation
evm.model.ctg14.67	0.797272	0.97475	Protein.evm.model.ctg14.67::evm.model.ctg14.67	869266-870153[-]	gi|915015476|ref|XM_013397176.1|	1640	E:0	Eimeria acervulina haloacid dehalogenase-like hydrolase domain-containing protein, putative partial mRNA	gi|669223506|emb|CDW55180.1|	75.1	E:8e-13	Hydrolase 3 domain containing protein [Trichuris trichiura]	YIDA_SHIFL	75.1	E:2e-14	RecName: Full=Sugar phosphatase YidA;^Bacteria; Proteobacteria; Gammaproteobacteria; Enterobacterales; Enterobacteriaceae; Shigella	YIDA_SHIFL	90.9	E:5e-20	RecName: Full=Sugar phosphatase YidA;^Bacteria; Proteobacteria; Gammaproteobacteria; Enterobacterales; Enterobacteriaceae; Shigella	PF08282.11	Hydrolase_3	haloacid dehalogenase-like hydrolase	COG0561	,hydrolase	.	.	.	GO:0016311|dephosphorylation	GO:0000287|magnesium ion binding;GO:0016791|phosphatase activity;GO:0050308|sugar-phosphatase activity	.	.	.
evm.model.ctg6.161	0.796852	0.97079	Protein.evm.model.ctg6.161::evm.model.ctg6.161	1734333-1736908[-]	gi|915002489|ref|XM_013393351.1|	3072	E:0	Eimeria acervulina DNA/pantothenate metabolism flavoprotein domain-containing protein, putative partial mRNA	gi|826410956|ref|XP_012542402.1|	77	E:2e-12	PREDICTED: phosphopantothenate--cysteine ligase [Monomorium pharaonis]	PPCS2_ARATH	68.2	E:5e-11	RecName: Full=Phosphopantothenate--cysteine ligase 2;^Eukaryota; Viridiplantae; Streptophyta; Embryophyta; Tracheophyta; Spermatophyta; Magnoliophyta; eudicotyledons; Gunneridae; Pentapetalae; rosids; malvids; Brassicales; Brassicaceae; Camelineae; Arabidopsis	PPCS2_ARATH	73.2	E:9e-13	RecName: Full=Phosphopantothenate--cysteine ligase 2;^Eukaryota; Viridiplantae; Streptophyta; Embryophyta; Tracheophyta; Spermatophyta; Magnoliophyta; eudicotyledons; Gunneridae; Pentapetalae; rosids; malvids; Brassicales; Brassicaceae; Camelineae; Arabidopsis	PF04127.14	DFP	DNA / pantothenate metabolism flavoprotein	.	.	.	.	.	GO:0015937|coenzyme A biosynthetic process	GO:0004632|phosphopantothenate--cysteine ligase activity	.	K01922|PPCS, coaB; phosphopantothenate-cysteine ligase [EC:6.3.2.5]	map01100|Metabolic pathways;map00770|Pantothenate and CoA biosynthesis
evm.model.ctg5.100	0.795403	0.967385	Protein.evm.model.ctg5.100::evm.model.ctg5.100	1110991-1112146[-]	gi|915012610|ref|XM_013396290.1|	1779	E:0	Eimeria acervulina hypothetical protein, conserved partial mRNA	.	.	.	.	.	.	.	.	.	.	.	.	.	.	.	.	.	.	.	.	.	.	.	.	.
evm.model.ctg4.253	0.795291	0.967833	Protein.evm.model.ctg4.253::evm.model.ctg4.253	2717393-2717854[+]	.	.	.	.	gi|1348561753|ref|XP_023973829.1|	66.2	E:1e-10	uncharacterized protein LOC112063157, partial [Physeter catodon]	.	.	.	.	.	.	.	.	.	.	.	.	.	.	.	.	.	.	.	.	.
evm.model.ctg2.306	0.795012	0.815542	Protein.evm.model.ctg2.306::evm.model.ctg2.306	3157256-3157453[-]	.	.	.	.	.	.	.	.	.	.	.	.	.	.	.	.	.	.	.	.	.	.	.	.	.	.	.	.	.
evm.model.ctg6.283	0.793972	0.981234	Protein.evm.model.ctg6.283::evm.model.ctg6.283	2995879-2997720[-]	gi|915010261|ref|XM_013395642.1|	3347	E:0	Eimeria acervulina rhoptry neck protein 2, putative partial mRNA	gi|1348562180|ref|XP_023973854.1|	634	E:0	rhoptry neck protein 2-like [Physeter catodon]	RON2_TOXGM	630	E:0	RecName: Full=Rhoptry neck protein 2;^Eukaryota; Alveolata; Apicomplexa; Conoidasida; Coccidia; Eucoccidiorida; Eimeriorina; Sarcocystidae; Toxoplasma	RON2_TOXGM	646	E:0	RecName: Full=Rhoptry neck protein 2;^Eukaryota; Alveolata; Apicomplexa; Conoidasida; Coccidia; Eucoccidiorida; Eimeriorina; Sarcocystidae; Toxoplasma	.	.	.	.	.	.	.	.	.	.	GO:0005737|cytoplasm;GO:0005576|extracellular region;GO:0020002|host cell plasma membrane;GO:0016021|integral component of membrane	.	.
evm.model.ctg15.62	0.793397	0.987936	Protein.evm.model.ctg15.62::evm.model.ctg15.62	572807-573223[+]	.	.	.	.	.	.	.	.	.	.	.	.	.	.	.	.	.	.	.	.	.	.	.	.	.	.	.	.	.
evm.model.ctg8.74	0.793358	0.844363	Protein.evm.model.ctg8.74::evm.model.ctg8.74	1252360-1253063[+]	gi|915000471|ref|XM_013392780.1|	449	E:7e-123	Eimeria acervulina CDK-activating kinase assembly factor, putative partial mRNA	.	.	.	.	.	.	.	.	.	.	.	.	.	.	.	.	.	.	.	.	.	.	.	.	.
evm.model.ctg3.79	0.792984	0.912248	Protein.evm.model.ctg3.79::evm.model.ctg3.79	731313-735721[-]	gi|915007074|ref|XM_013394766.1|	1543	E:0	Eimeria acervulina hypothetical protein, conserved partial mRNA	.	.	.	.	.	.	.	.	.	.	.	.	PF03908.12	Sec20	Sec20	.	.	.	.	.	.	.	.	.	.
evm.model.ctg2.225	0.791763	0.656269	Protein.evm.model.ctg2.225::evm.model.ctg2.225	2242651-2248080[-]	gi|915007761|ref|XM_013394955.1|	972	E:0	Eimeria acervulina CAM kinase, CDPK family, putative partial mRNA	gi|1124035776|ref|XP_019576277.1|	129	E:8e-29	PREDICTED: calcium-dependent protein kinase 33 [Rhinolophus sinicus]	CDPKS_ORYSJ	139	E:7e-34	RecName: Full=Calcium-dependent protein kinase 28 {ECO:0000305};^Eukaryota; Viridiplantae; Streptophyta; Embryophyta; Tracheophyta; Spermatophyta; Magnoliophyta; Liliopsida; Poales; Poaceae; BOP clade; Oryzoideae; Oryzeae; Oryzinae; Oryza	CDPKS_ORYSJ	147	E:9e-37	RecName: Full=Calcium-dependent protein kinase 28 {ECO:0000305};^Eukaryota; Viridiplantae; Streptophyta; Embryophyta; Tracheophyta; Spermatophyta; Magnoliophyta; Liliopsida; Poales; Poaceae; BOP clade; Oryzoideae; Oryzeae; Oryzinae; Oryza	PF00069.24	Pkinase	Protein kinase domain	ENOG410XRMJ	calcium-dependent protein kinase	.	.	.	GO:0009738|abscisic acid-activated signaling pathway;GO:0035556|intracellular signal transduction;GO:0018105|peptidyl-serine phosphorylation;GO:0046777|protein autophosphorylationGO:0006468|protein phosphorylation	GO:0005524|ATP binding;GO:0005509|calcium ion binding;GO:0009931|calcium-dependent protein serine/threonine kinase activity;GO:0005516|calmodulin binding;GO:0004683|calmodulin-dependent protein kinase activityGO:0004672|protein kinase activity;GO:0005524|ATP binding;GO:0005509|calcium ion binding	GO:0005737|cytoplasm;GO:0005634|nucleus	K13412|CPK; calcium-dependent protein kinase [EC:2.7.11.1]	map04626|Plant-pathogen interaction;map05145|Toxoplasmosis
evm.model.ctg7.200	0.791417	0.960735	Protein.evm.model.ctg7.200::evm.model.ctg7.200	2377457-2380057[+]	gi|915013468|ref|XM_013396551.1|	1290	E:0	Eimeria acervulina kelch motif domain-containing protein, putative partial mRNA	gi|156394485|ref|XP_001636856.1|	64.7	E:2e-08	predicted protein [Nematostella vectensis]	RABEK_XENLA	54.7	E:4e-07	RecName: Full=Rab9 effector protein with kelch motifs;^Eukaryota; Metazoa; Chordata; Craniata; Vertebrata; Euteleostomi; Amphibia; Batrachia; Anura; Pipoidea; Pipidae; Xenopodinae; Xenopus; Xenopus	RABEK_XENLA	67	E:4e-11	RecName: Full=Rab9 effector protein with kelch motifs;^Eukaryota; Metazoa; Chordata; Craniata; Vertebrata; Euteleostomi; Amphibia; Batrachia; Anura; Pipoidea; Pipidae; Xenopodinae; Xenopus; Xenopus	PF13418.5	Kelch_4	Galactose oxidase, central domain	.	.	.	.	.	.	.	.	.	.
evm.model.ctg3.349	0.790801	0.98168	Protein.evm.model.ctg3.349::evm.model.ctg3.349	3031129-3035254[-]	gi|915129870|ref|XM_013479734.1|	811	E:0	Eimeria maxima vacuolar sorting ATPase Vps4, putative partial mRNA	gi|224045088|ref|XP_002199401.1|	344	E:1e-111	PREDICTED: vacuolar protein sorting-associated protein 4B [Taeniopygia guttata]	VPS4B_BOVIN	332	E:2e-108	RecName: Full=Vacuolar protein sorting-associated protein 4B;^Eukaryota; Metazoa; Chordata; Craniata; Vertebrata; Euteleostomi; Mammalia; Eutheria; Laurasiatheria; Cetartiodactyla; Ruminantia; Pecora; Bovidae; Bovinae; Bos	VPS4B_BOVIN	391	E:2e-131	RecName: Full=Vacuolar protein sorting-associated protein 4B;^Eukaryota; Metazoa; Chordata; Craniata; Vertebrata; Euteleostomi; Mammalia; Eutheria; Laurasiatheria; Cetartiodactyla; Ruminantia; Pecora; Bovidae; Bovinae; Bos	PF04212.17	MIT	MIT (microtubule interacting and transport) domain	ENOG410XRHN	endosome to lysosome transport via multivesicular body sorting pathway	.	.	.	GO:0000920|cell separation after cytokinesis;GO:0030301|cholesterol transport;GO:0032510|endosome to lysosome transport via multivesicular body sorting pathway;GO:0061738|late endosomal microautophagy;GO:0007080|mitotic metaphase plate congression;GO:0036258|multivesicular body assembly;GO:0060548|negative regulation of cell death;GO:1903542|negative regulation of exosomal secretion;GO:0006997|nu…	GO:0005524|ATP binding;GO:0042623|ATPase activity, coupled;GO:0008022|protein C-terminus binding;GO:0042803|protein homodimerization activityGO:0005524|ATP binding;GO:0009378|four-way junction helicase activity;GO:0016887|ATPase activity	GO:0005813|centrosome;GO:0005829|cytosol;GO:0070062|extracellular exosome;GO:0090543|Flemming body;GO:0031902|late endosome membrane;GO:0005634|nucleus;GO:0000922|spindle pole	K12196|VPS4; vacuolar protein-sorting-associated protein 4	map04144|Endocytosis
evm.model.ctg9.45	0.789714	0.943028	Protein.evm.model.ctg9.45::evm.model.ctg9.45	529106-534738[-]	gi|915001855|ref|XM_013393160.1|	2699	E:0	Eimeria acervulina hypothetical protein partial mRNA	gi|723535407|ref|XP_010296280.1|	79.7	E:7e-12	PREDICTED: GPI ethanolamine phosphate transferase 3, partial [Balearica regulorum gibbericeps]	.	.	.	.	PIGO_HUMAN	116	E:1e-24	RecName: Full=GPI ethanolamine phosphate transferase 3;^Eukaryota; Metazoa; Chordata; Craniata; Vertebrata; Euteleostomi; Mammalia; Eutheria; Euarchontoglires; Primates; Haplorrhini; Catarrhini; Hominidae; Homo	.	.	.	COG1524	type i phosphodiesterase nucleotide pyrophosphatase	.	.	.	GO:0006506|GPI anchor biosynthetic process	GO:0051377|mannose-ethanolamine phosphotransferase activity	GO:0005789|endoplasmic reticulum membrane;GO:0016021|integral component of membrane;GO:0016020|membrane	K05288|PIGO; phosphatidylinositol glycan, class O	map00563|Glycosylphosphatidylinositol(GPI)-anchor biosynthesis;map01100|Metabolic pathways
evm.model.ctg2.94	0.789134	0.938421	Protein.evm.model.ctg2.94::evm.model.ctg2.94	895627-897084[+]	gi|915125376|ref|XM_013478498.1|	737	E:0	Eimeria maxima hypothetical protein, conserved partial mRNA	.	.	.	.	.	.	.	.	.	.	.	.	.	.	.	.	.	.	.	.	.	.	.	.	.
evm.model.ctg11.60	0.788622	0.967299	Protein.evm.model.ctg11.60::evm.model.ctg11.60	638970-640062[-]	gi|914998833|ref|XM_013392236.1|	1541	E:0	Eimeria acervulina hypothetical protein, conserved partial mRNA	.	.	.	.	.	.	.	.	.	.	.	.	.	.	.	.	.	.	.	.	.	.	.	.	.
evm.model.ctg10.105	0.78838	0.975692	Protein.evm.model.ctg10.105::evm.model.ctg10.105	936919-940798[-]	gi|914997817|ref|XM_013391924.1|	3781	E:0	Eimeria acervulina dihydroorotate dehydrogenase, putative partial mRNA	gi|1067088059|ref|XP_018028416.1|	78.2	E:1e-11	PREDICTED: ATP-dependent DNA helicase Rep-like [Hyalella azteca]	SRS2L_ARATH	93.2	E:9e-18	RecName: Full=ATP-dependent DNA helicase SRS2-like protein At4g25120;^Eukaryota; Viridiplantae; Streptophyta; Embryophyta; Tracheophyta; Spermatophyta; Magnoliophyta; eudicotyledons; Gunneridae; Pentapetalae; rosids; malvids; Brassicales; Brassicaceae; Camelineae; Arabidopsis	SRS2L_ARATH	111	E:2e-23	RecName: Full=ATP-dependent DNA helicase SRS2-like protein At4g25120;^Eukaryota; Viridiplantae; Streptophyta; Embryophyta; Tracheophyta; Spermatophyta; Magnoliophyta; eudicotyledons; Gunneridae; Pentapetalae; rosids; malvids; Brassicales; Brassicaceae; Camelineae; Arabidopsis	PF00580.20	UvrD-helicase	UvrD/REP helicase N-terminal domain	COG0210	helicase	.	.	.	GO:0006310|DNA recombination;GO:0036292|DNA rewinding	GO:0043138|3'-5' DNA helicase activity;GO:0005524|ATP binding;GO:0004003|ATP-dependent DNA helicase activity;GO:0003677|DNA binding;GO:0003678|DNA helicase activityGO:0005524|ATP binding;GO:0016787|hydrolase activity	GO:0005634|nucleus	.	.
evm.model.ctg7.248	0.786754	0.977936	Protein.evm.model.ctg7.248::evm.model.ctg7.248	2864625-2864877[+]	.	.	.	.	.	.	.	.	.	.	.	.	.	.	.	.	.	.	.	.	.	.	.	.	.	.	.	.	.
evm.model.ctg1.491	0.786462	0.943592	Protein.evm.model.ctg1.491::evm.model.ctg1.491	4348932-4349559[+]	gi|915006275|ref|XM_013394545.1|	496	E:1e-136	Eimeria acervulina hypothetical protein, conserved partial mRNA	.	.	.	.	.	.	.	.	.	.	.	.	.	.	.	.	.	.	.	.	.	.	.	.	.
evm.model.ctg6.308	0.786459	0.889691	Protein.evm.model.ctg6.308::evm.model.ctg6.308	3245300-3247943[-]	gi|915007243|ref|XM_013394812.1|	654	E:0	Eimeria acervulina hypothetical protein, conserved partial mRNA	gi|1187590289|ref|XP_020747880.1|	98.6	E:3e-20	2-acylglycerol O-acyltransferase 2-like isoform X2 [Odocoileus virginianus texanus]	DAT2D_SOYBN	117	E:4e-28	RecName: Full=Diacylglycerol O-acyltransferase 2D {ECO:0000305};^Eukaryota; Viridiplantae; Streptophyta; Embryophyta; Tracheophyta; Spermatophyta; Magnoliophyta; eudicotyledons; Gunneridae; Pentapetalae; rosids; fabids; Fabales; Fabaceae; Papilionoideae; Phaseoleae; Glycine; Soja	DAT2D_SOYBN	117	E:2e-28	RecName: Full=Diacylglycerol O-acyltransferase 2D {ECO:0000305};^Eukaryota; Viridiplantae; Streptophyta; Embryophyta; Tracheophyta; Spermatophyta; Magnoliophyta; eudicotyledons; Gunneridae; Pentapetalae; rosids; fabids; Fabales; Fabaceae; Papilionoideae; Phaseoleae; Glycine; Soja	PF03982.12	DAGAT	Diacylglycerol acyltransferase	ENOG410XTG3	o-acyltransferase	.	.	.	GO:0006071|glycerol metabolic process;GO:0019432|triglyceride biosynthetic process	GO:0004144|diacylglycerol O-acyltransferase activityGO:0016747|transferase activity, transferring acyl groups other than amino-acyl groups	GO:0005789|endoplasmic reticulum membrane;GO:0016021|integral component of membrane;GO:0005811|lipid droplet	K14457|MOGAT2, MGAT2; 2-acylglycerol O-acyltransferase 2 [EC:2.3.1.22]	map00561|Glycerolipid metabolism;map04975|Fat digestion and absorption
evm.model.ctg7.24	0.78628	0.982029	Protein.evm.model.ctg7.24::evm.model.ctg7.24	264745-266580[+]	gi|915003797|ref|XM_013393763.1|	3369	E:0	Eimeria acervulina hypothetical protein, conserved partial mRNA	.	.	.	.	.	.	.	.	.	.	.	.	.	.	.	.	.	.	.	.	.	.	.	.	.
evm.model.ctg2.172	0.785985	0.967889	Protein.evm.model.ctg2.172::evm.model.ctg2.172	1665256-1667461[+]	gi|915009922|ref|XM_013395548.1|	1055	E:0	Eimeria acervulina peroxisomal membrane protein, putative partial mRNA	gi|1037086945|ref|XP_017014330.1|	106	E:1e-22	PREDICTED: peroxisomal membrane protein PMP34 [Drosophila takahashii]	PM34_DICDI	119	E:1e-28	RecName: Full=Mitochondrial substrate carrier family protein Q;^Eukaryota; Amoebozoa; Mycetozoa; Dictyosteliida; Dictyostelium	PM34_DICDI	153	E:1e-40	RecName: Full=Mitochondrial substrate carrier family protein Q;^Eukaryota; Amoebozoa; Mycetozoa; Dictyosteliida; Dictyostelium	PF00153.26	Mito_carr	Mitochondrial carrier protein	ENOG410ZNC0	peroxisomal membrane protein	.	.	.	GO:0006839|mitochondrial transport;GO:0015858|nucleoside transport	GO:0015217|ADP transmembrane transporter activity;GO:0080122|AMP transmembrane transporter activity;GO:0005347|ATP transmembrane transporter activity;GO:0015228|coenzyme A transmembrane transporter activity;GO:0015230|FAD transmembrane transporter activity;GO:0044610|FMN transmembrane transporter activity;GO:0051724|NAD transporter activity	GO:0005779|integral component of peroxisomal membrane;GO:0005743|mitochondrial inner membrane;GO:0005777|peroxisome	K13354|SLC25A17, PMP34; solute carrier family 25 (peroxisomal adenine nucleotide transporter), member 17	map04146|Peroxisome
evm.model.ctg1.47	0.785874	0.958692	Protein.evm.model.ctg1.47::evm.model.ctg1.47	537754-539627[+]	gi|914996392|ref|XM_013391493.1|	62.1	E:2e-06	Eimeria acervulina hypothetical protein partial mRNA	.	.	.	.	.	.	.	.	.	.	.	.	.	.	.	.	.	.	.	.	.	.	.	.	.
evm.model.ctg1.382	0.785258	0.965276	Protein.evm.model.ctg1.382::evm.model.ctg1.382	3588605-3591381[+]	gi|915005814|ref|XM_013394392.1|	2416	E:0	Eimeria acervulina glycerol-3-phosphate dehydrogenase, putative partial mRNA	gi|1338795283|ref|XP_023694807.1|	330	E:3e-106	glycerol-3-phosphate dehydrogenase 1-like protein [Paramormyrops kingsleyae]	GPD1L_XENTR	322	E:1e-104	RecName: Full=Glycerol-3-phosphate dehydrogenase 1-like protein;^Eukaryota; Metazoa; Chordata; Craniata; Vertebrata; Euteleostomi; Amphibia; Batrachia; Anura; Pipoidea; Pipidae; Xenopodinae; Xenopus; Silurana	GPD1L_XENTR	322	E:8e-105	RecName: Full=Glycerol-3-phosphate dehydrogenase 1-like protein;^Eukaryota; Metazoa; Chordata; Craniata; Vertebrata; Euteleostomi; Amphibia; Batrachia; Anura; Pipoidea; Pipidae; Xenopodinae; Xenopus; Silurana	PF01210.22	NAD_Gly3P_dh_N	NAD-dependent glycerol-3-phosphate dehydrogenase N-terminus	COG0240	glycerol-3-phosphate dehydrogenase	.	.	.	GO:0005975|carbohydrate metabolic process;GO:0046168|glycerol-3-phosphate catabolic processGO:0046168|glycerol-3-phosphate catabolic process;GO:0055114|oxidation-reduction process;GO:0005975|carbohydrate metabolic process	GO:0004367|glycerol-3-phosphate dehydrogenase [NAD+] activity;GO:0051287|NAD binding;GO:0042803|protein homodimerization activityGO:0016616|oxidoreductase activity, acting on the CH-OH group of donors, NAD or NADP as acceptor;GO:0051287|NAD binding;GO:0004367|glycerol-3-phosphate dehydrogenase [NAD+] activity	GO:0009331|glycerol-3-phosphate dehydrogenase complex	K00006|GPD1; glycerol-3-phosphate dehydrogenase (NAD+) [EC:1.1.1.8]	map01110|Biosynthesis of secondary metabolites;map00564|Glycerophospholipid metabolism
evm.model.ctg18.52	0.785181	0.967574	Protein.evm.model.ctg18.52::evm.model.ctg18.52	652441-654825[-]	gi|915005178|ref|XM_013394207.1|	3951	E:0	Eimeria acervulina hypothetical protein, conserved partial mRNA	.	.	.	.	.	.	.	.	.	.	.	.	.	.	.	.	.	.	.	.	.	.	.	.	.
evm.model.ctg6.240	0.784931	0.964065	Protein.evm.model.ctg6.240::evm.model.ctg6.240	2774082-2774327[-]	.	.	.	.	.	.	.	.	.	.	.	.	.	.	.	.	.	.	.	.	.	.	.	.	.	.	.	.	.
evm.model.ctg5.209	0.784007	0.779859	Protein.evm.model.ctg5.209::evm.model.ctg5.209	1980604-1981625[+]	gi|915010950|ref|XM_013395832.1|	592	E:2e-165	Eimeria acervulina BTB/POZ domain-containing protein, putative partial mRNA	gi|1348558565|ref|XP_023973457.1|	85.9	E:9e-17	TD and POZ domain-containing protein 4-like [Physeter catodon]	.	.	.	.	.	.	.	.	PF00651.30	BTB	BTB/POZ domain	.	.	.	.	.	.	GO:0005515|protein binding	.	.	.
evm.model.ctg8.77	0.783977	0.976405	Protein.evm.model.ctg8.77::evm.model.ctg8.77	1270551-1273562[+]	gi|915139996|ref|XM_013481815.1|	1330	E:0	Eimeria maxima DNA repair protein, putative partial mRNA	gi|1084289069|ref|XP_018647638.1|	400	E:1e-135	putative DNA repair protein RAD51 [Schistosoma mansoni]	RA51A_XENLA	392	E:5e-134	RecName: Full=DNA repair protein RAD51 homolog A;^Eukaryota; Metazoa; Chordata; Craniata; Vertebrata; Euteleostomi; Amphibia; Batrachia; Anura; Pipoidea; Pipidae; Xenopodinae; Xenopus; Xenopus	RA51A_XENLA	432	E:1e-149	RecName: Full=DNA repair protein RAD51 homolog A;^Eukaryota; Metazoa; Chordata; Craniata; Vertebrata; Euteleostomi; Amphibia; Batrachia; Anura; Pipoidea; Pipidae; Xenopodinae; Xenopus; Xenopus	PF14520.5	HHH_5	Helix-hairpin-helix domain	.	.	.	.	.	GO:0006974|cellular response to DNA damage stimulus;GO:0000730|DNA recombinase assembly;GO:0000724|double-strand break repair via homologous recombination;GO:1990426|mitotic recombination-dependent replication fork processingGO:0006281|DNA repair	GO:0005524|ATP binding;GO:0003690|double-stranded DNA binding;GO:0000150|recombinase activity;GO:0003697|single-stranded DNA binding;GO:0043142|single-stranded DNA-dependent ATPase activityGO:0003697|single-stranded DNA binding;GO:0005524|ATP binding	GO:0005737|cytoplasm;GO:0000228|nuclear chromosome;GO:0005634|nucleus	K04482|RAD51; DNA repair protein RAD51	map05212|Pancreatic cancer;map03440|Homologous recombination;map03460|Fanconi anemia pathway;map05200|Pathways in cancer
evm.model.ctg3.263	0.783478	0.892034	Protein.evm.model.ctg3.263::evm.model.ctg3.263	2196835-2197874[+]	gi|915015400|ref|XM_013397151.1|	854	E:0	Eimeria acervulina hypothetical protein, conserved partial mRNA	.	.	.	.	.	.	.	.	.	.	.	.	PF08507.9	COPI_assoc	COPI associated protein	.	.	.	.	.	.	.	.	.	.
evm.model.ctg2.447	0.782802	0.949451	Protein.evm.model.ctg2.447::evm.model.ctg2.447	4360039-4360311[-]	.	.	.	.	.	.	.	.	.	.	.	.	.	.	.	.	.	.	.	.	.	.	.	.	.	.	.	.	.
evm.model.ctg9.16	0.782583	0.953667	Protein.evm.model.ctg9.16::evm.model.ctg9.16	259616-260933[+]	gi|915013595|ref|XM_013396593.1|	643	E:0	Eimeria acervulina hypothetical protein, conserved partial mRNA	.	.	.	.	.	.	.	.	.	.	.	.	.	.	.	.	.	.	.	.	.	.	.	.	.
evm.model.ctg4.131	0.782438	0.944475	Protein.evm.model.ctg4.131::evm.model.ctg4.131	1443952-1445410[+]	gi|915017373|ref|XM_013397766.1|	398	E:5e-107	Eimeria acervulina hypothetical protein, conserved partial mRNA	.	.	.	.	.	.	.	.	.	.	.	.	.	.	.	.	.	.	.	.	.	.	.	.	.
evm.model.ctg4.169	0.782387	0.90733	Protein.evm.model.ctg4.169::evm.model.ctg4.169	1841939-1850519[+]	gi|914998564|ref|XM_013392148.1|	12700	E:0	Eimeria acervulina hypothetical protein, conserved partial mRNA	.	.	.	.	.	.	.	.	.	.	.	.	.	.	.	.	.	.	.	.	.	.	.	.	.
evm.model.ctg15.15	0.782329	0.937076	Protein.evm.model.ctg15.15::evm.model.ctg15.15	259390-262669[-]	.	.	.	.	.	.	.	.	.	.	.	.	.	.	.	.	.	.	.	.	.	.	.	.	.	.	.	.	.
evm.model.ctg6.170	0.781091	0.959817	Protein.evm.model.ctg6.170::evm.model.ctg6.170	1763994-1768205[+]	gi|914997419|ref|XM_013391792.1|	154	E:6e-34	Eimeria acervulina DNA polymerase, putative partial mRNA	.	.	.	.	.	.	.	.	.	.	.	.	.	.	.	.	.	.	.	.	.	.	.	.	.
evm.model.ctg13.82	0.780804	0.775102	Protein.evm.model.ctg13.82::evm.model.ctg13.82	820884-821823[+]	gi|915008726|ref|XM_013395222.1|	156	E:1e-34	Eimeria acervulina hypothetical protein, conserved partial mRNA	.	.	.	.	.	.	.	.	.	.	.	.	PF02894.16	GFO_IDH_MocA_C	Oxidoreductase family, C-terminal alpha/beta domain	.	.	.	.	.	GO:0008152|metabolic process;GO:0055114|oxidation-reduction process	GO:0016491|oxidoreductase activity	.	.	.
evm.model.ctg6.83	0.780438	0.942545	Protein.evm.model.ctg6.83::evm.model.ctg6.83	860930-864621[-]	gi|915001387|ref|XM_013393011.1|	5718	E:0	Eimeria acervulina hypothetical protein, conserved partial mRNA	.	.	.	.	.	.	.	.	.	.	.	.	.	.	.	.	.	.	.	.	.	.	.	.	.
evm.model.ctg1.203	0.780274	0.844434	Protein.evm.model.ctg1.203::evm.model.ctg1.203	1869335-1870845[+]	gi|915010145|ref|XM_013395610.1|	220	E:3e-54	Eimeria acervulina hypothetical protein, conserved partial mRNA	.	.	.	.	.	.	.	.	.	.	.	.	.	.	.	.	.	.	.	.	.	.	.	.	.
evm.model.ctg3.77	0.779776	0.688949	Protein.evm.model.ctg3.77::evm.model.ctg3.77	718172-721298[-]	gi|915007071|ref|XM_013394765.1|	324	E:1e-84	Eimeria acervulina hypothetical protein, conserved partial mRNA	.	.	.	.	.	.	.	.	.	.	.	.	.	.	.	.	.	.	.	.	.	.	.	.	.
evm.model.ctg4.60	0.779395	0.703813	Protein.evm.model.ctg4.60::evm.model.ctg4.60	892217-898051[-]	gi|915015872|ref|XM_013397306.1|	3873	E:0	Eimeria acervulina SNF2 family helicase, putative partial mRNA	gi|1297777780|ref|XP_023053807.1|	215	E:1e-58	LOW QUALITY PROTEIN: SWI/SNF-related matrix-associated actin-dependent regulator of chromatin subfamily A containing DEAD/H box 1A-like, partial [Piliocolobus tephrosceles]	CHR19_ARATH	154	E:2e-37	RecName: Full=Protein CHROMATIN REMODELING 19 {ECO:0000303|PubMed:16547115};^Eukaryota; Viridiplantae; Streptophyta; Embryophyta; Tracheophyta; Spermatophyta; Magnoliophyta; eudicotyledons; Gunneridae; Pentapetalae; rosids; malvids; Brassicales; Brassicaceae; Camelineae; Arabidopsis	CHR19_ARATH	184	E:1e-47	RecName: Full=Protein CHROMATIN REMODELING 19 {ECO:0000303|PubMed:16547115};^Eukaryota; Viridiplantae; Streptophyta; Embryophyta; Tracheophyta; Spermatophyta; Magnoliophyta; eudicotyledons; Gunneridae; Pentapetalae; rosids; malvids; Brassicales; Brassicaceae; Camelineae; Arabidopsis	PF04851.14	ResIII	Type III restriction enzyme, res subunit	ENOG410XNUT	helicase activity	.	.	.	GO:0006974|cellular response to DNA damage stimulus;GO:0071494|cellular response to UV-C;GO:0016569|covalent chromatin modification;GO:0006281|DNA repair;GO:0031047|gene silencing by RNA;GO:0006355|regulation of transcription, DNA-templated;GO:0006351|transcription, DNA-templated	GO:0005524|ATP binding;GO:0003677|DNA binding;GO:0004386|helicase activityGO:0003677|DNA binding;GO:0005524|ATP binding;GO:0016787|hydrolase activity	GO:0005634|nucleus	K14439|SMARCAD1; SWI/SNF-related matrix-associated actin-dependent regulator of chromatin subfamily A containing DEAD/H box 1 [EC:3.6.4.12]	map04550|Signaling pathways regulating pluripotency of stem cells
evm.model.ctg8.97	0.779223	0.956078	Protein.evm.model.ctg8.97::evm.model.ctg8.97	1421380-1422914[-]	gi|915012770|ref|XM_013396334.1|	760	E:0	Eimeria acervulina hypothetical protein, conserved partial mRNA	.	.	.	.	.	.	.	.	.	.	.	.	.	.	.	.	.	.	.	.	.	.	.	.	.
evm.model.ctg3.148	0.779029	0.838281	Protein.evm.model.ctg3.148::evm.model.ctg3.148	1273284-1274303[-]	gi|914996866|ref|XM_013391624.1|	856	E:0	Eimeria acervulina hypothetical protein, conserved partial mRNA	gi|780130418|ref|XP_011679200.1|	102	E:3e-23	PREDICTED: protein RTF2 homolog [Strongylocentrotus purpuratus]	RTF2_SCHPO	83.2	E:2e-18	RecName: Full=Replication termination factor 2;^Eukaryota; Fungi; Dikarya; Ascomycota; Taphrinomycotina; Schizosaccharomycetes; Schizosaccharomycetales; Schizosaccharomycetaceae; Schizosaccharomyces	RTF2_SCHPO	82.8	E:2e-18	RecName: Full=Replication termination factor 2;^Eukaryota; Fungi; Dikarya; Ascomycota; Taphrinomycotina; Schizosaccharomycetes; Schizosaccharomycetales; Schizosaccharomycetaceae; Schizosaccharomyces	PF04641.11	Rtf2	Rtf2 RING-finger	.	.	.	.	.	GO:1902979|mitotic DNA replication termination;GO:0071171|site-specific DNA replication termination at RTS1 barrier	.	GO:0005634|nucleus	.	.
[truncated: 283 more rows]

## Sheet: Table S4
Table S4 Correlation Analysis and Functional Description of AP2 Transcription Factors with Other Genes in the unsporulated oocyst Module of WT.
[truncated: 614 more rows]
